# Supplementary material for: Performance of optimized McRAPD in identification of 9 yeast species frequently isolated from patient samples: potential for automation
Source: BMC Microbiol. 2009 Nov 10;9:234. doi: 10.1186/1471-2180-9-234 (PMC2779194; doi:10.1186/1471-2180-9-234)
Supplement: Additional file 1 — Similarity coefficients. Listing of similarity coefficients obtained upon automated comparison of normalized melting curves within each species. [file 1471-2180-9-234-S1.xls]

## Sheet: C. albicans
41
I3-CAAL3-01	0	0.1906	0.6094	0.5131	0.5611	0.1695	0.3706	0.156	0.1698	0.3156	0.2153	0.5599	0.5319	0.219	0.3041	0.5139	0.1555	0.2992	0.7031	0.3036	0.188	0.5488	0.1433	0.5064	0.1762	0.6127	0.2873	0.2368	0.229	0.1494	0.1838	0.3467	0.5707	0.6361	0.3394	0.5798	0.1401	0.6106	0.4683	0.5837	0.3151
I3-CAAL3-04	0.1906	0	0.4491	0.3414	0.6414	0.2639	0.4184	0.2696	0.2579	0.3704	0.1229	0.3893	0.5469	0.1065	0.3941	0.5915	0.264	0.3459	0.545	0.4047	0.0938	0.3829	0.1493	0.347	0.0682	0.693	0.3217	0.3305	0.2542	0.0992	0.192	0.3973	0.4112	0.4814	0.3204	0.6601	0.0944	0.6903	0.513	0.6616	0.3954
I1-CAAL2-06	0.6094	0.4491	0	0.1619	0.8342	0.5795	0.6186	0.6217	0.5666	0.5893	0.4916	0.1705	0.6845	0.403	0.6483	0.7863	0.601	0.5843	0.1106	0.6585	0.4217	0.1612	0.5195	0.127	0.4591	0.8437	0.5661	0.6384	0.5226	0.4615	0.5267	0.579	0.0994	0.0776	0.5741	0.8044	0.4836	0.8551	0.6623	0.836	0.6341
I1-CAAL2-09	0.5131	0.3414	0.1619	0	0.8669	0.5418	0.6497	0.5475	0.5297	0.6062	0.3758	0.0915	0.7679	0.3438	0.6521	0.828	0.5513	0.5928	0.2663	0.6653	0.3317	0.0749	0.4395	0.2037	0.3553	0.9172	0.571	0.6044	0.4952	0.3742	0.4731	0.6253	0.1503	0.2006	0.5636	0.882	0.392	0.9197	0.7373	0.8918	0.6401
I3-CAAL3-06	0.5611	0.6414	0.8342	0.8669	0	0.4085	0.2248	0.417	0.4057	0.2726	0.7385	0.9472	0.1881	0.6222	0.2662	0.0655	0.427	0.2955	0.8851	0.2591	0.5999	0.9048	0.5135	0.7355	0.6926	0.0665	0.3206	0.3616	0.3878	0.6247	0.48	0.2593	0.8657	0.8514	0.326	0.1471	0.5527	0.1484	0.1959	0.1104	0.2459
I1-CAAL2-38	0.1695	0.2639	0.5795	0.5418	0.4085	0	0.2079	0.1062	0.0349	0.1551	0.3391	0.5852	0.365	0.2197	0.1516	0.3586	0.0407	0.1329	0.6607	0.1637	0.228	0.5579	0.1177	0.481	0.2926	0.4602	0.1226	0.0794	0.0747	0.2236	0.0907	0.1794	0.5457	0.6081	0.1734	0.4272	0.1729	0.4578	0.3046	0.4287	0.1626
I3-CAAL3-17	0.3706	0.4184	0.6186	0.6497	0.2248	0.2079	0	0.2991	0.2178	0.0567	0.5157	0.7246	0.1613	0.3992	0.1179	0.1836	0.2187	0.0759	0.6767	0.0972	0.3812	0.6818	0.2905	0.5205	0.4696	0.2776	0.1	0.2097	0.1657	0.4017	0.257	0.0547	0.6433	0.6385	0.1317	0.2422	0.3297	0.2808	0.1118	0.2471	0.1017
I3-CAAL3-03	0.156	0.2696	0.6217	0.5475	0.417	0.1062	0.2991	0	0.1035	0.2494	0.337	0.59	0.4599	0.2456	0.1936	0.3989	0.113	0.2292	0.7122	0.2396	0.2242	0.5769	0.1237	0.5182	0.29	0.4611	0.2207	0.1124	0.1668	0.2263	0.1449	0.2775	0.5859	0.6486	0.268	0.4681	0.178	0.4999	0.3976	0.4719	0.2006
I3-CAAL3-13	0.1698	0.2579	0.5666	0.5297	0.4057	0.0349	0.2178	0.1035	0	0.1674	0.3346	0.5726	0.3778	0.2174	0.1487	0.3613	0.072	0.1478	0.6462	0.1758	0.2125	0.5485	0.1145	0.4661	0.2897	0.4585	0.1346	0.0835	0.0803	0.2218	0.0947	0.1948	0.5316	0.5929	0.1905	0.4249	0.1655	0.4611	0.3235	0.4287	0.1597
I3-CAAL3-14	0.3156	0.3704	0.5893	0.6062	0.2726	0.1551	0.0567	0.2494	0.1674	0	0.4737	0.6802	0.2172	0.3495	0.091	0.2272	0.168	0.0327	0.6581	0.0739	0.3324	0.6322	0.241	0.4958	0.4234	0.3243	0.0496	0.1606	0.1179	0.3521	0.2074	0.0407	0.6044	0.6157	0.119	0.2913	0.2812	0.3227	0.161	0.2951	0.0705
I3-CAAL3-15	0.2153	0.1229	0.4916	0.3758	0.7385	0.3391	0.5157	0.337	0.3346	0.4737	0	0.4226	0.6441	0.1723	0.4816	0.6917	0.3274	0.4464	0.5878	0.5004	0.1525	0.4214	0.2355	0.3893	0.103	0.7913	0.4242	0.4135	0.3578	0.1272	0.2825	0.4977	0.449	0.5203	0.4351	0.7576	0.1948	0.7936	0.615	0.7587	0.4926
I1-CAAL2-07	0.5599	0.3893	0.1705	0.0915	0.9472	0.5852	0.7246	0.59	0.5726	0.6802	0.4226	0	0.8527	0.3865	0.7066	0.8992	0.5945	0.6558	0.2487	0.722	0.3761	0.0521	0.4838	0.2826	0.4021	1	0.6332	0.6486	0.5641	0.4193	0.5163	0.7048	0.1179	0.2197	0.6231	0.9665	0.4386	1	0.822	0.9674	0.7043
I1-CAAL-40	0.5319	0.5469	0.6845	0.7679	0.1881	0.365	0.1613	0.4599	0.3778	0.2172	0.6441	0.8527	0	0.5277	0.2692	0.1496	0.3768	0.2332	0.7046	0.2458	0.522	0.8103	0.4196	0.58	0.5981	0.1745	0.2499	0.3708	0.3137	0.5305	0.3859	0.1871	0.7651	0.6813	0.2395	0.1354	0.4608	0.1931	0.0701	0.1744	0.2606
I1-CAAL2-36	0.219	0.1065	0.403	0.3438	0.6222	0.2197	0.3992	0.2456	0.2174	0.3495	0.1723	0.3865	0.5277	0	0.3652	0.5722	0.2128	0.3267	0.4907	0.3679	0.0896	0.3639	0.1378	0.3013	0.1118	0.6738	0.3016	0.2917	0.2344	0.0874	0.1485	0.3781	0.3668	0.4407	0.3003	0.6409	0.1255	0.6705	0.4932	0.6424	0.3762
I3-CAAL3-02	0.3041	0.3941	0.6483	0.6521	0.2662	0.1516	0.1179	0.1936	0.1487	0.091	0.4816	0.7066	0.2692	0.3652	0	0.2383	0.17	0.0751	0.7073	0.064	0.3496	0.6667	0.2574	0.54	0.4362	0.3207	0.0894	0.1181	0.1612	0.3679	0.2289	0.1096	0.6181	0.6614	0.1333	0.2917	0.301	0.3381	0.2174	0.3016	0.0331
I3-CAAL3-20	0.5139	0.5915	0.7863	0.828	0.0655	0.3586	0.1836	0.3989	0.3613	0.2272	0.6917	0.8992	0.1496	0.5722	0.2383	0	0.377	0.2465	0.8427	0.2119	0.5526	0.8557	0.4635	0.6931	0.643	0.1025	0.2714	0.3376	0.34	0.5748	0.4301	0.2097	0.823	0.8089	0.2766	0.1205	0.5028	0.1092	0.1498	0.0774	0.2142
I1-CAAL2-40	0.1555	0.264	0.601	0.5513	0.427	0.0407	0.2187	0.113	0.072	0.168	0.3274	0.5945	0.3768	0.2128	0.17	0.377	0	0.1465	0.6846	0.1755	0.2318	0.5694	0.1171	0.5012	0.2821	0.4786	0.1397	0.0981	0.0939	0.2104	0.0873	0.194	0.5659	0.6297	0.1855	0.4457	0.1762	0.4753	0.3167	0.4472	0.181
I3-CAAL3-10	0.2992	0.3459	0.5843	0.5928	0.2955	0.1329	0.0759	0.2292	0.1478	0.0327	0.4464	0.6558	0.2332	0.3267	0.0751	0.2465	0.1465	0	0.6579	0.0799	0.3114	0.6131	0.218	0.4891	0.3971	0.3474	0.0385	0.1396	0.1037	0.3292	0.1845	0.0599	0.5809	0.6119	0.1	0.3142	0.2573	0.3472	0.1772	0.3157	0.0553
I1-CAAL2-05	0.7031	0.545	0.1106	0.2663	0.8851	0.6607	0.6767	0.7122	0.6462	0.6581	0.5878	0.2487	0.7046	0.4907	0.7073	0.8427	0.6846	0.6579	0	0.7283	0.5158	0.2561	0.6105	0.2022	0.555	0.8764	0.6366	0.7182	0.6042	0.5543	0.6123	0.6427	0.1825	0.0961	0.6517	0.8283	0.5761	0.897	0.7048	0.8784	0.7034
I1-CAAL2-37	0.3036	0.4047	0.6585	0.6653	0.2591	0.1637	0.0972	0.2396	0.1758	0.0739	0.5004	0.722	0.2458	0.3679	0.064	0.2119	0.1755	0.0799	0.7283	0	0.3626	0.6746	0.2666	0.5645	0.4515	0.3107	0.0947	0.1628	0.1713	0.3745	0.2268	0.0961	0.6441	0.6852	0.117	0.2778	0.3119	0.3089	0.1762	0.2819	0.0698
I3-CAAL3-05	0.188	0.0938	0.4217	0.3317	0.5999	0.228	0.3812	0.2242	0.2125	0.3324	0.1525	0.3761	0.522	0.0896	0.3496	0.5526	0.2318	0.3114	0.5158	0.3626	0	0.3662	0.1295	0.3187	0.1356	0.6516	0.2941	0.2851	0.2299	0.0646	0.1761	0.3699	0.3843	0.4484	0.3295	0.6186	0.0906	0.6513	0.4852	0.6225	0.354
I1-CAAL2-10	0.5488	0.3829	0.1612	0.0749	0.9048	0.5579	0.6818	0.5769	0.5485	0.6322	0.4214	0.0521	0.8103	0.3639	0.6667	0.8557	0.5694	0.6131	0.2561	0.6746	0.3662	0	0.4679	0.2415	0.3975	0.9564	0.5877	0.6213	0.5182	0.4055	0.4909	0.6607	0.1236	0.2024	0.5793	0.9235	0.4279	0.9539	0.7767	0.9252	0.6629
I3-CAAL3-11	0.1433	0.1493	0.5195	0.4395	0.5135	0.1177	0.2905	0.1237	0.1145	0.241	0.2355	0.4838	0.4196	0.1378	0.2574	0.4635	0.1171	0.218	0.6105	0.2666	0.1295	0.4679	0	0.4164	0.1854	0.5651	0.1936	0.186	0.1276	0.115	0.065	0.2699	0.4831	0.5481	0.2251	0.5322	0.066	0.5619	0.3848	0.5337	0.2675
I1-CAAL2-08	0.5064	0.347	0.127	0.2037	0.7355	0.481	0.5205	0.5182	0.4661	0.4958	0.3893	0.2826	0.58	0.3013	0.54	0.6931	0.5012	0.4891	0.2022	0.5645	0.3187	0.2415	0.4164	0	0.3569	0.7509	0.4718	0.5406	0.4241	0.3583	0.4258	0.4856	0.1937	0.1509	0.4773	0.709	0.3804	0.7643	0.571	0.7374	0.5358
I1-CAAL2-01	0.1762	0.0682	0.4591	0.3553	0.6926	0.2926	0.4696	0.29	0.2897	0.4234	0.103	0.4021	0.5981	0.1118	0.4362	0.643	0.2821	0.3971	0.555	0.4515	0.1356	0.3975	0.1854	0.3569	0	0.7443	0.3743	0.3636	0.3075	0.1082	0.2302	0.4487	0.4208	0.4961	0.3669	0.7113	0.1431	0.7434	0.5656	0.7128	0.4467
I1-CAAL-39	0.6127	0.693	0.8437	0.9172	0.0665	0.4602	0.2776	0.4611	0.4585	0.3243	0.7913	1	0.1745	0.6738	0.3207	0.1025	0.4786	0.3474	0.8764	0.3107	0.6516	0.9564	0.5651	0.7509	0.7443	0	0.3726	0.4045	0.4394	0.6763	0.5316	0.2957	0.9205	0.8545	0.3776	0.1043	0.6043	0.1137	0.185	0.1014	0.2994
I3-CAAL3-09	0.2873	0.3217	0.5661	0.571	0.3206	0.1226	0.1	0.2207	0.1346	0.0496	0.4242	0.6332	0.2499	0.3016	0.0894	0.2714	0.1397	0.0385	0.6366	0.0947	0.2941	0.5877	0.1936	0.4718	0.3743	0.3726	0	0.1403	0.08	0.3041	0.1594	0.0783	0.5587	0.5949	0.1087	0.3395	0.2337	0.3713	0.1994	0.3408	0.0825
I3-CAAL3-07	0.2368	0.3305	0.6384	0.6044	0.3616	0.0794	0.2097	0.1124	0.0835	0.1606	0.4135	0.6486	0.3708	0.2917	0.1181	0.3376	0.0981	0.1396	0.7182	0.1628	0.2851	0.6213	0.186	0.5406	0.3636	0.4045	0.1403	0	0.12	0.2943	0.1581	0.1859	0.6053	0.6666	0.1799	0.3994	0.2385	0.4369	0.3124	0.4093	0.1298
I3-CAAL3-19	0.229	0.2542	0.5226	0.4952	0.3878	0.0747	0.1657	0.1668	0.0803	0.1179	0.3578	0.5641	0.3137	0.2344	0.1612	0.34	0.0939	0.1037	0.6042	0.1713	0.2299	0.5182	0.1276	0.4241	0.3075	0.4394	0.08	0.12	0	0.237	0.0922	0.1437	0.5086	0.5532	0.1314	0.4065	0.1669	0.4361	0.2625	0.4086	0.1512
I3-CAAL3-12	0.1494	0.0992	0.4615	0.3742	0.6247	0.2236	0.4017	0.2263	0.2218	0.3521	0.1272	0.4193	0.5305	0.0874	0.3679	0.5748	0.2104	0.3292	0.5543	0.3745	0.0646	0.4055	0.115	0.3583	0.1082	0.6763	0.3041	0.2943	0.237	0	0.1607	0.3806	0.424	0.4913	0.3362	0.6434	0.0862	0.673	0.4958	0.6449	0.3788
I3-CAAL3-16	0.1838	0.192	0.5267	0.4731	0.48	0.0907	0.257	0.1449	0.0947	0.2074	0.2825	0.5163	0.3859	0.1485	0.2289	0.4301	0.0873	0.1845	0.6123	0.2268	0.1761	0.4909	0.065	0.4258	0.2302	0.5316	0.1594	0.1581	0.0922	0.1607	0	0.2359	0.4907	0.5599	0.1865	0.4987	0.1074	0.5283	0.3511	0.5002	0.2341
I3-CAAL3-18	0.3467	0.3973	0.579	0.6253	0.2593	0.1794	0.0547	0.2775	0.1948	0.0407	0.4977	0.7048	0.1871	0.3781	0.1096	0.2097	0.194	0.0599	0.6427	0.0961	0.3699	0.6607	0.2699	0.4856	0.4487	0.2957	0.0783	0.1859	0.1437	0.3806	0.2359	0	0.6275	0.6051	0.1355	0.2628	0.3091	0.2961	0.1319	0.2693	0.0893
I3-CAAL3-23	0.5707	0.4112	0.0994	0.1503	0.8657	0.5457	0.6433	0.5859	0.5316	0.6044	0.449	0.1179	0.7651	0.3668	0.6181	0.823	0.5659	0.5809	0.1825	0.6441	0.3843	0.1236	0.4831	0.1937	0.4208	0.9205	0.5587	0.6053	0.5086	0.424	0.4907	0.6275	0	0.1439	0.5548	0.8852	0.4468	0.923	0.7437	0.8867	0.6271
CCY 29-3-32	0.6361	0.4814	0.0776	0.2006	0.8514	0.6081	0.6385	0.6486	0.5929	0.6157	0.5203	0.2197	0.6813	0.4407	0.6614	0.8089	0.6297	0.6119	0.0961	0.6852	0.4484	0.2024	0.5481	0.1509	0.4961	0.8545	0.5949	0.6666	0.5532	0.4913	0.5599	0.6051	0.1439	0	0.6113	0.8102	0.5123	0.8728	0.6796	0.8498	0.6579
I3-CAAL3-08	0.3394	0.3204	0.5741	0.5636	0.326	0.1734	0.1317	0.268	0.1905	0.119	0.4351	0.6231	0.2395	0.3003	0.1333	0.2766	0.1855	0.1	0.6517	0.117	0.3295	0.5793	0.2251	0.4773	0.3669	0.3776	0.1087	0.1799	0.1314	0.3362	0.1865	0.1355	0.5548	0.6113	0	0.3447	0.2632	0.3772	0.2004	0.3463	0.1323
I1-CAAL-38	0.5798	0.6601	0.8044	0.882	0.1471	0.4272	0.2422	0.4681	0.4249	0.2913	0.7576	0.9665	0.1354	0.6409	0.2917	0.1205	0.4457	0.3142	0.8283	0.2778	0.6186	0.9235	0.5322	0.709	0.7113	0.1043	0.3395	0.3994	0.4065	0.6434	0.4987	0.2628	0.8852	0.8102	0.3447	0	0.5714	0.0916	0.1477	0.1116	0.2711
I1-CAAL2-03	0.1401	0.0944	0.4836	0.392	0.5527	0.1729	0.3297	0.178	0.1655	0.2812	0.1948	0.4386	0.4608	0.1255	0.301	0.5028	0.1762	0.2573	0.5761	0.3119	0.0906	0.4279	0.066	0.3804	0.1431	0.6043	0.2337	0.2385	0.1669	0.0862	0.1074	0.3091	0.4468	0.5123	0.2632	0.5714	0	0.6018	0.425	0.5729	0.3067
I3-CAAL3-21	0.6106	0.6903	0.8551	0.9197	0.1484	0.4578	0.2808	0.4999	0.4611	0.3227	0.7936	1	0.1931	0.6705	0.3381	0.1092	0.4753	0.3472	0.897	0.3089	0.6513	0.9539	0.5619	0.7643	0.7434	0.1137	0.3713	0.4369	0.4361	0.673	0.5283	0.2961	0.923	0.8728	0.3772	0.0916	0.6018	0	0.1943	0.0563	0.3139
ATCC 76615	0.4683	0.513	0.6623	0.7373	0.1959	0.3046	0.1118	0.3976	0.3235	0.161	0.615	0.822	0.0701	0.4932	0.2174	0.1498	0.3167	0.1772	0.7048	0.1762	0.4852	0.7767	0.3848	0.571	0.5656	0.185	0.1994	0.3124	0.2625	0.4958	0.3511	0.1319	0.7437	0.6796	0.2004	0.1477	0.425	0.1943	0	0.1836	0.2
I3-CAAL3-22	0.5837	0.6616	0.836	0.8918	0.1104	0.4287	0.2471	0.4719	0.4287	0.2951	0.7587	0.9674	0.1744	0.6424	0.3016	0.0774	0.4472	0.3157	0.8784	0.2819	0.6225	0.9252	0.5337	0.7374	0.7128	0.1014	0.3408	0.4093	0.4086	0.6449	0.5002	0.2693	0.8867	0.8498	0.3463	0.1116	0.5729	0.0563	0.1836	0	0.2806
I1-CAAL2-39	0.3151	0.3954	0.6341	0.6401	0.2459	0.1626	0.1017	0.2006	0.1597	0.0705	0.4926	0.7043	0.2606	0.3762	0.0331	0.2142	0.181	0.0553	0.7034	0.0698	0.354	0.6629	0.2675	0.5358	0.4467	0.2994	0.0825	0.1298	0.1512	0.3788	0.2341	0.0893	0.6271	0.6579	0.1323	0.2711	0.3067	0.3139	0.2	0.2806	0

## Sheet: C. glabrata
41
CCY 26-20-21	0	0.4473	0.3566	0.4973	0.2508	0.502	0.3239	0.3403	0.3599	0.33	0.3597	0.4502	0.2611	0.3723	0.292	0.487	0.3066	0.2751	0.3299	0.4887	0.4843	0.5001	0.5147	0.3578	0.4486	0.3631	0.6024	0.546	0.3248	0.2458	0.6684	0.3561	0.5937	0.51	0.4362	0.5068	0.2683	0.4702	0.3779	0.4173	0.4132
I3-CAGL2-11	0.4473	0	0.2127	0.0894	0.4683	0.1136	0.1894	0.5234	0.1641	0.4181	0.2252	0.1537	0.3209	0.0993	0.5435	0.0798	0.1697	0.2644	0.1935	0.1294	0.404	0.2209	0.1476	0.209	0.311	0.3718	0.2156	0.328	0.4325	0.4768	0.2571	0.1705	0.1806	0.1081	0.1529	0.0721	0.3305	0.8242	0.236	0.1707	0.3934
I1-CAGL-37	0.3566	0.2127	0	0.1754	0.3941	0.2037	0.1221	0.4989	0.0641	0.3693	0.15	0.1317	0.2602	0.1328	0.4554	0.2317	0.1679	0.2727	0.1649	0.1942	0.3812	0.2137	0.179	0.1253	0.147	0.326	0.3004	0.2454	0.4074	0.4467	0.3695	0.1148	0.2777	0.3028	0.2707	0.2437	0.2949	0.7997	0.1539	0.1485	0.358
I3-CAGL2-24	0.4973	0.0894	0.1754	0	0.4634	0.0612	0.2146	0.5441	0.1528	0.4367	0.2164	0.0983	0.3349	0.1373	0.5399	0.0823	0.2228	0.3436	0.2004	0.1501	0.4251	0.1901	0.0801	0.2128	0.2743	0.3965	0.1641	0.2488	0.4523	0.5021	0.2195	0.1842	0.1612	0.1416	0.1735	0.1158	0.3591	0.8444	0.2237	0.2022	0.4026
I3-CAGL2-06	0.2508	0.4683	0.3941	0.4634	0	0.4781	0.3058	0.2036	0.3903	0.1437	0.2848	0.383	0.1507	0.3996	0.0963	0.4537	0.3419	0.3429	0.2977	0.5208	0.3515	0.3916	0.4778	0.3324	0.4251	0.213	0.5126	0.3826	0.1802	0.1215	0.5751	0.3212	0.6096	0.4841	0.4037	0.5319	0.184	0.409	0.2861	0.5007	0.2878
I3-CAGL2-20	0.502	0.1136	0.2037	0.0612	0.4781	0	0.2174	0.5106	0.1809	0.4301	0.2138	0.1076	0.3451	0.1604	0.547	0.09	0.2199	0.3609	0.2185	0.2012	0.3896	0.1702	0.085	0.2157	0.3056	0.3803	0.143	0.2282	0.4188	0.4943	0.2137	0.1867	0.1919	0.136	0.167	0.1273	0.3548	0.8081	0.2429	0.2236	0.3723
I1-CAGL-34	0.3239	0.1894	0.1221	0.2146	0.3058	0.2174	0	0.381	0.1186	0.2568	0.0778	0.1376	0.1573	0.1161	0.3815	0.2073	0.1108	0.2326	0.1449	0.2548	0.2722	0.1773	0.2211	0.0816	0.2106	0.2193	0.2936	0.2503	0.2898	0.3261	0.37	0.041	0.3407	0.2649	0.213	0.2407	0.178	0.6817	0.1021	0.2013	0.2452
I3-CAGL2-04	0.3403	0.5234	0.4989	0.5441	0.2036	0.5106	0.381	0	0.4955	0.2348	0.3506	0.461	0.2685	0.4691	0.1739	0.4971	0.3897	0.4452	0.412	0.6283	0.269	0.4038	0.5428	0.3987	0.5333	0.1923	0.4861	0.4066	0.1154	0.197	0.6055	0.3921	0.6992	0.4763	0.4365	0.5889	0.2714	0.3034	0.3732	0.5696	0.2449
I1-CAGL-36	0.3599	0.1641	0.0641	0.1528	0.3903	0.1809	0.1186	0.4955	0	0.3658	0.1577	0.1062	0.2568	0.1195	0.4545	0.1802	0.1674	0.2795	0.1502	0.166	0.3756	0.1585	0.1714	0.1152	0.1541	0.3192	0.2632	0.2496	0.4039	0.4433	0.3272	0.1099	0.2629	0.2526	0.221	0.2013	0.2915	0.7963	0.1546	0.1493	0.3545
I3-CAGL2-25	0.33	0.4181	0.3693	0.4367	0.1437	0.4301	0.2568	0.2348	0.3658	0	0.2358	0.343	0.1153	0.3518	0.1812	0.3828	0.2904	0.3072	0.2623	0.4987	0.2684	0.3121	0.4293	0.2912	0.4037	0.1566	0.4194	0.3396	0.1554	0.1798	0.5245	0.2666	0.5786	0.4411	0.3479	0.4777	0.1625	0.4822	0.2448	0.451	0.1991
I1-CAGL-38	0.3597	0.2252	0.15	0.2164	0.2848	0.2138	0.0778	0.3506	0.1577	0.2358	0	0.1285	0.1412	0.1714	0.3568	0.2311	0.1705	0.2972	0.1947	0.3068	0.2409	0.1772	0.2176	0.0662	0.1992	0.1976	0.2796	0.1879	0.2609	0.3039	0.3754	0.084	0.353	0.2946	0.2375	0.2655	0.1591	0.6517	0.1097	0.2392	0.2454
I1-CAGL-33	0.4502	0.1537	0.1317	0.0983	0.383	0.1076	0.1376	0.461	0.1062	0.343	0.1285	0	0.2478	0.1496	0.4547	0.1418	0.1963	0.343	0.1691	0.2276	0.3414	0.1154	0.0988	0.1326	0.2118	0.3081	0.1766	0.1763	0.3696	0.4132	0.263	0.1023	0.2425	0.2065	0.1712	0.1852	0.2687	0.7617	0.1424	0.2239	0.321
I3-CAGL2-14	0.2611	0.3209	0.2602	0.3349	0.1507	0.3451	0.1573	0.2685	0.2568	0.1153	0.1412	0.2478	0	0.2532	0.2283	0.3179	0.1953	0.2199	0.1619	0.3896	0.2577	0.2713	0.3424	0.1862	0.2998	0.1542	0.3891	0.2849	0.1598	0.1873	0.4637	0.1765	0.4744	0.3579	0.2691	0.3856	0.0754	0.5395	0.1536	0.3544	0.1788
I3-CAGL2-21	0.3723	0.0993	0.1328	0.1373	0.3996	0.1604	0.1161	0.4691	0.1195	0.3518	0.1714	0.1496	0.2532	0	0.4742	0.1312	0.1089	0.2072	0.1252	0.1594	0.3497	0.199	0.1885	0.1685	0.2517	0.3174	0.2664	0.3016	0.3775	0.4218	0.3187	0.1018	0.2389	0.1932	0.1773	0.1461	0.2749	0.7698	0.1618	0.1205	0.3285
I3-CAGL2-17	0.292	0.5435	0.4554	0.5399	0.0963	0.547	0.3815	0.1739	0.4545	0.1812	0.3568	0.4547	0.2283	0.4742	0	0.5169	0.4161	0.4226	0.3551	0.5747	0.3879	0.4403	0.5378	0.3993	0.4661	0.2625	0.5561	0.4189	0.2133	0.1873	0.6059	0.393	0.6872	0.5608	0.4732	0.6026	0.2705	0.3682	0.3274	0.565	0.3241
I3-CAGL2-18	0.487	0.0798	0.2317	0.0823	0.4537	0.09	0.2073	0.4971	0.1802	0.3828	0.2311	0.1418	0.3179	0.1312	0.5169	0	0.2022	0.3315	0.1896	0.1763	0.3617	0.1534	0.1261	0.2315	0.322	0.3665	0.1525	0.2744	0.4051	0.4742	0.1953	0.176	0.2224	0.1076	0.1266	0.1235	0.3328	0.7887	0.2201	0.2228	0.3359
I3-CAGL2-13	0.3066	0.1697	0.1679	0.2228	0.3419	0.2199	0.1108	0.3897	0.1674	0.2904	0.1705	0.1963	0.1953	0.1089	0.4161	0.2022	0	0.1517	0.1035	0.2612	0.2781	0.245	0.2437	0.1628	0.2974	0.2419	0.3274	0.3335	0.293	0.3235	0.3872	0.1053	0.3444	0.2251	0.1488	0.2319	0.1798	0.6728	0.1553	0.2024	0.2689
I1-CAGL-35	0.2751	0.2644	0.2727	0.3436	0.3429	0.3609	0.2326	0.4452	0.2795	0.3072	0.2972	0.343	0.2199	0.2072	0.4226	0.3315	0.1517	0	0.1989	0.2797	0.4021	0.3904	0.3917	0.2962	0.4087	0.3173	0.4724	0.4802	0.3382	0.3	0.5212	0.2478	0.4066	0.3293	0.2637	0.3125	0.1978	0.6571	0.3026	0.2473	0.3361
I3-CAGL2-10	0.3299	0.1935	0.1649	0.2004	0.2977	0.2185	0.1449	0.412	0.1502	0.2623	0.1947	0.1691	0.1619	0.1252	0.3551	0.1896	0.1035	0.1989	0	0.2375	0.3383	0.2168	0.22	0.1926	0.2727	0.285	0.2983	0.3073	0.3057	0.3485	0.3409	0.123	0.3403	0.2488	0.1721	0.2535	0.1979	0.6927	0.1285	0.2181	0.2517
I3-CAGL2-09	0.4887	0.1294	0.1942	0.1501	0.5208	0.2012	0.2548	0.6283	0.166	0.4987	0.3068	0.2276	0.3896	0.1594	0.5747	0.1763	0.2612	0.2797	0.2375	0	0.5084	0.2954	0.2225	0.2795	0.2697	0.4621	0.3039	0.3772	0.5367	0.5761	0.2886	0.248	0.1885	0.2174	0.2578	0.1321	0.4243	0.9291	0.2631	0.173	0.4874
I3-CAGL2-26	0.4843	0.404	0.3812	0.4251	0.3515	0.3896	0.2722	0.269	0.3756	0.2684	0.2409	0.3414	0.2577	0.3497	0.3879	0.3617	0.2781	0.4021	0.3383	0.5084	0	0.254	0.421	0.2811	0.4134	0.1836	0.3012	0.2656	0.1855	0.3252	0.4578	0.2822	0.5799	0.331	0.2892	0.4694	0.2361	0.499	0.2662	0.4518	0.1237
I3-CAGL2-01	0.5001	0.2209	0.2137	0.1901	0.3916	0.1702	0.1773	0.4038	0.1585	0.3121	0.1772	0.1154	0.2713	0.199	0.4403	0.1534	0.245	0.3904	0.2168	0.2954	0.254	0	0.1909	0.1832	0.2731	0.2873	0.135	0.1445	0.3132	0.4205	0.2302	0.1453	0.3449	0.1834	0.1941	0.2596	0.3049	0.6865	0.1714	0.2768	0.2251
I1-CAGL-39	0.5147	0.1476	0.179	0.0801	0.4778	0.085	0.2211	0.5428	0.1714	0.4293	0.2176	0.0988	0.3424	0.1885	0.5378	0.1261	0.2437	0.3917	0.22	0.2225	0.421	0.1909	0	0.2204	0.2681	0.4056	0.1719	0.1998	0.4513	0.5094	0.232	0.1845	0.1794	0.2022	0.1892	0.1665	0.3664	0.8406	0.2195	0.2602	0.399
I3-CAGL2-05	0.3578	0.209	0.1253	0.2128	0.3324	0.2157	0.0816	0.3987	0.1152	0.2912	0.0662	0.1326	0.1862	0.1685	0.3993	0.2315	0.1628	0.2962	0.1926	0.2795	0.2811	0.1832	0.2204	0	0.174	0.2199	0.2853	0.2103	0.3131	0.3463	0.3788	0.0999	0.3315	0.2827	0.2317	0.2515	0.2011	0.7021	0.1277	0.1956	0.2884
I1-CAGL-31	0.4486	0.311	0.147	0.2743	0.4251	0.3056	0.2106	0.5333	0.1541	0.4037	0.1992	0.2118	0.2998	0.2517	0.4661	0.322	0.2974	0.4087	0.2727	0.2697	0.4134	0.2731	0.2681	0.174	0	0.3554	0.3817	0.2321	0.4417	0.4811	0.4153	0.2232	0.3731	0.3945	0.3444	0.3472	0.3314	0.8341	0.1932	0.2435	0.4231
I3-CAGL2-03	0.3631	0.3718	0.326	0.3965	0.213	0.3803	0.2193	0.1923	0.3192	0.1566	0.1976	0.3081	0.1542	0.3174	0.2625	0.3665	0.2419	0.3173	0.285	0.4621	0.1836	0.2873	0.4056	0.2199	0.3554	0	0.3845	0.292	0.1197	0.2101	0.4877	0.2409	0.5323	0.3481	0.3045	0.4411	0.1469	0.487	0.2324	0.3949	0.1898
I3-CAGL2-15	0.6024	0.2156	0.3004	0.1641	0.5126	0.143	0.2936	0.4861	0.2632	0.4194	0.2796	0.1766	0.3891	0.2664	0.5561	0.1525	0.3274	0.4724	0.2983	0.3039	0.3012	0.135	0.1719	0.2853	0.3817	0.3845	0	0.2235	0.4056	0.5395	0.2043	0.2557	0.306	0.1665	0.2205	0.2313	0.4204	0.7626	0.2878	0.3362	0.2848
I3-CAGL2-19	0.546	0.328	0.2454	0.2488	0.3826	0.2282	0.2503	0.4066	0.2496	0.3396	0.1879	0.1763	0.2849	0.3016	0.4189	0.2744	0.3335	0.4802	0.3073	0.3772	0.2656	0.1445	0.1998	0.2103	0.2321	0.292	0.2235	0	0.3168	0.4272	0.2948	0.2372	0.374	0.2919	0.3095	0.3537	0.3195	0.6889	0.1846	0.3832	0.2765
I1-CAGL-40	0.3248	0.4325	0.4074	0.4523	0.1802	0.4188	0.2898	0.1154	0.4039	0.1554	0.2609	0.3696	0.1598	0.3775	0.2133	0.4051	0.293	0.3382	0.3057	0.5367	0.1855	0.3132	0.4513	0.3131	0.4417	0.1197	0.4056	0.3168	0	0.1729	0.5145	0.3008	0.6076	0.3819	0.3343	0.4974	0.1602	0.3924	0.2819	0.4825	0.153
I3-CAGL2-16	0.2458	0.4768	0.4467	0.5021	0.1215	0.4943	0.3261	0.197	0.4433	0.1798	0.3039	0.4132	0.1873	0.4218	0.1873	0.4742	0.3235	0.3	0.3485	0.5761	0.3252	0.4205	0.5094	0.3463	0.4811	0.2101	0.5395	0.4272	0.1729	0	0.6206	0.343	0.6482	0.4731	0.3596	0.5457	0.1525	0.36	0.334	0.5157	0.3053
I3-CAGL2-02	0.6684	0.2571	0.3695	0.2195	0.5751	0.2137	0.37	0.6055	0.3272	0.5245	0.3754	0.263	0.4637	0.3187	0.6059	0.1953	0.3872	0.5212	0.3409	0.2886	0.4578	0.2302	0.232	0.3788	0.4153	0.4877	0.2043	0.2948	0.5145	0.6206	0	0.3324	0.2119	0.2067	0.2851	0.2363	0.4937	0.8881	0.3288	0.4024	0.4319
I1-CAGL-30	0.3561	0.1705	0.1148	0.1842	0.3212	0.1867	0.041	0.3921	0.1099	0.2666	0.084	0.1023	0.1765	0.1018	0.393	0.176	0.1053	0.2478	0.123	0.248	0.2822	0.1453	0.1845	0.0999	0.2232	0.2409	0.2557	0.2372	0.3008	0.343	0.3324	0	0.3157	0.2427	0.1872	0.219	0.1987	0.6929	0.0965	0.1987	0.2531
ATCC 90080	0.5937	0.1806	0.2777	0.1612	0.6096	0.1919	0.3407	0.6992	0.2629	0.5786	0.353	0.2425	0.4744	0.2389	0.6872	0.2224	0.3444	0.4066	0.3403	0.1885	0.5799	0.3449	0.1794	0.3315	0.3731	0.5323	0.306	0.374	0.6076	0.6482	0.2119	0.3157	0	0.2563	0.3286	0.133	0.5019	1	0.365	0.2738	0.5582
I3-CAGL2-28	0.51	0.1081	0.3028	0.1416	0.4841	0.136	0.2649	0.4763	0.2526	0.4411	0.2946	0.2065	0.3579	0.1932	0.5608	0.1076	0.2251	0.3293	0.2488	0.2174	0.331	0.1834	0.2022	0.2827	0.3945	0.3481	0.1665	0.2919	0.3819	0.4731	0.2067	0.2427	0.2563	0	0.1523	0.155	0.3457	0.7573	0.2943	0.2658	0.3352
I1-CAGL-32	0.4362	0.1529	0.2707	0.1735	0.4037	0.167	0.213	0.4365	0.221	0.3479	0.2375	0.1712	0.2691	0.1773	0.4732	0.1266	0.1488	0.2637	0.1721	0.2578	0.2892	0.1941	0.1892	0.2317	0.3444	0.3045	0.2205	0.3095	0.3343	0.3596	0.2851	0.1872	0.3286	0.1523	0	0.2183	0.228	0.6829	0.2071	0.2711	0.3004
I3-CAGL2-22	0.5068	0.0721	0.2437	0.1158	0.5319	0.1273	0.2407	0.5889	0.2013	0.4777	0.2655	0.1852	0.3856	0.1461	0.6026	0.1235	0.2319	0.3125	0.2535	0.1321	0.4694	0.2596	0.1665	0.2515	0.3472	0.4411	0.2313	0.3537	0.4974	0.5457	0.2363	0.219	0.133	0.155	0.2183	0	0.3988	0.8897	0.2899	0.2023	0.4537
I3-CAGL2-07	0.2683	0.3305	0.2949	0.3591	0.184	0.3548	0.178	0.2714	0.2915	0.1625	0.1591	0.2687	0.0754	0.2749	0.2705	0.3328	0.1798	0.1978	0.1979	0.4243	0.2361	0.3049	0.3664	0.2011	0.3314	0.1469	0.4204	0.3195	0.1602	0.1525	0.4937	0.1987	0.5019	0.3457	0.228	0.3988	0	0.505	0.1906	0.3702	0.2059
I3-CAGL2-12	0.4702	0.8242	0.7997	0.8444	0.409	0.8081	0.6817	0.3034	0.7963	0.4822	0.6517	0.7617	0.5395	0.7698	0.3682	0.7887	0.6728	0.6571	0.6927	0.9291	0.499	0.6865	0.8406	0.7021	0.8341	0.487	0.7626	0.6889	0.3924	0.36	0.8881	0.6929	1	0.7573	0.6829	0.8897	0.505	0	0.67	0.8722	0.482
I3-CAGL2-23	0.3779	0.236	0.1539	0.2237	0.2861	0.2429	0.1021	0.3732	0.1546	0.2448	0.1097	0.1424	0.1536	0.1618	0.3274	0.2201	0.1553	0.3026	0.1285	0.2631	0.2662	0.1714	0.2195	0.1277	0.1932	0.2324	0.2878	0.1846	0.2819	0.334	0.3288	0.0965	0.365	0.2943	0.2071	0.2899	0.1906	0.67	0	0.2689	0.2407
I3-CAGL2-08	0.4173	0.1707	0.1485	0.2022	0.5007	0.2236	0.2013	0.5696	0.1493	0.451	0.2392	0.2239	0.3544	0.1205	0.565	0.2228	0.2024	0.2473	0.2181	0.173	0.4518	0.2768	0.2602	0.1956	0.2435	0.3949	0.3362	0.3832	0.4825	0.5157	0.4024	0.1987	0.2738	0.2658	0.2711	0.2023	0.3702	0.8722	0.2689	0	0.443
I3-CAGL2-27	0.4132	0.3934	0.358	0.4026	0.2878	0.3723	0.2452	0.2449	0.3545	0.1991	0.2454	0.321	0.1788	0.3285	0.3241	0.3359	0.2689	0.3361	0.2517	0.4874	0.1237	0.2251	0.399	0.2884	0.4231	0.1898	0.2848	0.2765	0.153	0.3053	0.4319	0.2531	0.5582	0.3352	0.3004	0.4537	0.2059	0.482	0.2407	0.443	0

## Sheet: C. krusei
39
I3-CAKR2-10	0	0.5873	0.3085	0.3426	0.6917	0.681	0.5456	0.1772	0.4826	0.1398	0.095	0.0918	0.1711	0.277	0.626	0.3814	0.1792	0.0629	0.4175	0.1267	0.3179	0.2874	0.1383	0.1474	0.2289	0.4636	0.4129	0.4538	0.4843	0.2025	0.4188	0.1306	0.1159	0.4777	0.0414	0.1504	0.2343	0.6125	0.2548
I3-CAKR2-11	0.5873	0	0.2792	0.2447	0.1044	0.1042	0.0875	0.5924	0.1049	0.4542	0.5256	0.5935	0.4162	0.3103	0.057	0.2392	0.616	0.5514	0.1719	0.6317	0.8956	0.8255	0.4512	0.6079	0.3596	0.2417	0.1744	0.1335	0.1213	0.7898	0.1708	0.5221	0.4771	0.2424	0.5666	0.6218	0.4795	0.0844	0.3326
I3-CAKR2-20	0.3085	0.2792	0	0.093	0.3836	0.3729	0.2432	0.3505	0.21	0.2152	0.256	0.3163	0.1754	0.0826	0.3178	0.1687	0.3609	0.2741	0.1313	0.3541	0.6187	0.5516	0.1722	0.3432	0.0857	0.239	0.1321	0.1583	0.2117	0.5106	0.1386	0.2513	0.2211	0.2455	0.2929	0.3505	0.3021	0.3043	0.0577
I1-CAKR-03	0.3426	0.2447	0.093	0	0.3491	0.3384	0.2434	0.3538	0.2189	0.2159	0.2809	0.3496	0.1717	0.0663	0.2834	0.1931	0.3754	0.3077	0.139	0.3875	0.652	0.5854	0.2065	0.3753	0.1212	0.2833	0.1019	0.112	0.2264	0.5451	0.1742	0.2862	0.2328	0.2883	0.3223	0.384	0.3193	0.2864	0.0881
I3-CAKR2-22	0.6917	0.1044	0.3836	0.3491	0	0.0277	0.1654	0.6968	0.2091	0.5586	0.63	0.6979	0.5206	0.4147	0.068	0.324	0.7204	0.6558	0.2744	0.7361	1	0.93	0.5556	0.7123	0.464	0.3398	0.2788	0.2379	0.2153	0.8942	0.2752	0.6265	0.5816	0.3451	0.671	0.7262	0.5824	0.1016	0.437
I3-CAKR2-13	0.681	0.1042	0.3729	0.3384	0.0277	0	0.1604	0.6862	0.2018	0.5479	0.6194	0.6873	0.51	0.4041	0.0597	0.3174	0.7097	0.6451	0.2701	0.7254	0.9893	0.9193	0.5449	0.7017	0.4533	0.3445	0.2681	0.2273	0.222	0.8835	0.2645	0.6158	0.5709	0.3448	0.6603	0.7155	0.5775	0.1169	0.4263
I3-CAKR2-28	0.5456	0.0875	0.2432	0.2434	0.1654	0.1604	0	0.5606	0.0802	0.413	0.4835	0.5509	0.3873	0.287	0.1015	0.2403	0.5829	0.5094	0.1465	0.5882	0.8498	0.7796	0.4117	0.5665	0.3202	0.2158	0.1511	0.1413	0.1061	0.7469	0.1346	0.4801	0.4361	0.2173	0.5253	0.5794	0.4432	0.0896	0.2938
I3-CAKR2-12	0.1772	0.5924	0.3505	0.3538	0.6968	0.6862	0.5606	0	0.5343	0.157	0.103	0.1203	0.1862	0.2886	0.6311	0.3906	0.0467	0.1237	0.4404	0.0706	0.3032	0.2332	0.2637	0.0555	0.2948	0.5726	0.428	0.459	0.5394	0.2487	0.4728	0.1122	0.1364	0.5816	0.1362	0.0502	0.3955	0.6241	0.3071
I3-CAKR2-32	0.4826	0.1049	0.21	0.2189	0.2091	0.2018	0.0802	0.5343	0	0.3799	0.4368	0.4932	0.3603	0.2617	0.1483	0.2386	0.5632	0.4689	0.1285	0.5421	0.798	0.7378	0.3483	0.5454	0.2802	0.1429	0.1291	0.1248	0.0392	0.6851	0.0899	0.4559	0.4026	0.1432	0.477	0.5446	0.3772	0.1299	0.2523
I3-CAKR2-18	0.1398	0.4542	0.2152	0.2159	0.5586	0.5479	0.413	0.157	0.3799	0	0.0723	0.1393	0.0743	0.1556	0.4929	0.2483	0.1874	0.1	0.3126	0.1775	0.4414	0.3716	0.1808	0.1665	0.1683	0.4402	0.2825	0.3208	0.3854	0.3356	0.3285	0.0816	0.0402	0.4457	0.1152	0.1697	0.3258	0.482	0.1743
I3-CAKR2-29	0.095	0.5256	0.256	0.2809	0.63	0.6194	0.4835	0.103	0.4368	0.0723	0	0.0705	0.1094	0.2153	0.5643	0.3197	0.1281	0.0442	0.3609	0.1094	0.3732	0.3081	0.1713	0.1098	0.203	0.4725	0.3513	0.3921	0.4392	0.2641	0.3795	0.0555	0.0485	0.4814	0.065	0.1098	0.3067	0.5508	0.2093
I1-CAKR-07	0.0918	0.5935	0.3163	0.3496	0.6979	0.6873	0.5509	0.1203	0.4932	0.1393	0.0705	0	0.1781	0.2837	0.6322	0.3876	0.1398	0.0606	0.4238	0.0875	0.3129	0.2903	0.1806	0.1053	0.2347	0.4543	0.4192	0.46	0.4956	0.198	0.4228	0.0882	0.1168	0.4654	0.0776	0.1103	0.2787	0.6191	0.2621
I3-CAKR2-09	0.1711	0.4162	0.1754	0.1717	0.5206	0.51	0.3873	0.1862	0.3603	0.0743	0.1094	0.1781	0	0.1059	0.4549	0.218	0.2099	0.1364	0.268	0.216	0.4806	0.4142	0.1323	0.2056	0.1354	0.4071	0.2471	0.2827	0.3655	0.3736	0.3056	0.1188	0.0656	0.4147	0.1507	0.213	0.2783	0.4439	0.1338
I3-CAKR2-25	0.277	0.3103	0.0826	0.0663	0.4147	0.4041	0.287	0.2886	0.2617	0.1556	0.2153	0.2837	0.1059	0	0.349	0.1892	0.3122	0.2416	0.1743	0.3215	0.5861	0.5192	0.1408	0.3092	0.0706	0.3166	0.1451	0.1768	0.2675	0.4794	0.2096	0.2209	0.1669	0.3226	0.2565	0.3177	0.2938	0.34	0.0516
I3-CAKR2-16	0.626	0.057	0.3178	0.2834	0.068	0.0597	0.1015	0.6311	0.1483	0.4929	0.5643	0.6322	0.4549	0.349	0	0.2715	0.6547	0.59	0.2111	0.6703	0.9343	0.8642	0.4898	0.6466	0.3982	0.2881	0.213	0.1722	0.1745	0.8284	0.2094	0.5608	0.5158	0.289	0.6052	0.6605	0.5184	0.0926	0.3713
ATCC 90878	0.3814	0.2392	0.1687	0.1931	0.324	0.3174	0.2403	0.3906	0.2386	0.2483	0.3197	0.3876	0.218	0.1892	0.2715	0	0.4101	0.3455	0.2348	0.4258	0.6897	0.6197	0.301	0.4021	0.2207	0.3507	0.2131	0.2114	0.2656	0.5839	0.2356	0.3162	0.2713	0.3575	0.3607	0.4164	0.4007	0.285	0.2157
I3-CAKR2-14	0.1792	0.616	0.3609	0.3754	0.7204	0.7097	0.5829	0.0467	0.5632	0.1874	0.1281	0.1398	0.2099	0.3122	0.6547	0.4101	0	0.1307	0.4497	0.0581	0.2799	0.2124	0.2751	0.0518	0.3141	0.5939	0.4418	0.4825	0.5672	0.2298	0.4969	0.1267	0.1607	0.6044	0.1402	0.0474	0.4017	0.6419	0.326
I3-CAKR2-24	0.0629	0.5514	0.2741	0.3077	0.6558	0.6451	0.5094	0.1237	0.4689	0.1	0.0442	0.0606	0.1364	0.2416	0.59	0.3455	0.1307	0	0.3816	0.0832	0.3448	0.2857	0.1487	0.0922	0.1954	0.4684	0.377	0.4178	0.4705	0.2384	0.3841	0.0724	0.0774	0.4805	0.0403	0.1023	0.2755	0.5768	0.2211
I3-CAKR2-21	0.4175	0.1719	0.1313	0.139	0.2744	0.2701	0.1465	0.4404	0.1285	0.3126	0.3609	0.4238	0.268	0.1743	0.2111	0.2348	0.4497	0.3816	0	0.4619	0.7258	0.6564	0.2814	0.4405	0.1898	0.157	0.0428	0.0761	0.1317	0.62	0.0715	0.3524	0.3183	0.1666	0.3968	0.4535	0.3087	0.1979	0.1636
I3-CAKR2-26	0.1267	0.6317	0.3541	0.3875	0.7361	0.7254	0.5882	0.0706	0.5421	0.1775	0.1094	0.0875	0.216	0.3215	0.6703	0.4258	0.0581	0.0832	0.4619	0	0.2647	0.2081	0.2244	0.0523	0.274	0.5409	0.4573	0.4981	0.5436	0.1859	0.4609	0.1096	0.1548	0.5526	0.101	0.0336	0.3449	0.657	0.3002
I3-CAKR2-17	0.3179	0.8956	0.6187	0.652	1	0.9893	0.8498	0.3032	0.798	0.4414	0.3732	0.3129	0.4806	0.5861	0.9343	0.6897	0.2799	0.3448	0.7258	0.2647	0	0.095	0.4557	0.2877	0.5361	0.7461	0.7212	0.7621	0.8001	0.2213	0.7251	0.3735	0.4193	0.7591	0.3309	0.2738	0.5114	0.9215	0.5646
I3-CAKR2-15	0.2874	0.8255	0.5516	0.5854	0.93	0.9193	0.7796	0.2332	0.7378	0.3716	0.3081	0.2903	0.4142	0.5192	0.8642	0.6197	0.2124	0.2857	0.6564	0.2081	0.095	0	0.4091	0.2182	0.4722	0.7421	0.6525	0.6921	0.7394	0.2775	0.6631	0.3061	0.3533	0.7551	0.273	0.2037	0.5205	0.8531	0.5013
I1-CAKR-11	0.1383	0.4512	0.1722	0.2065	0.5556	0.5449	0.4117	0.2637	0.3483	0.1808	0.1713	0.1806	0.1323	0.1408	0.4898	0.301	0.2751	0.1487	0.2814	0.2244	0.4557	0.4091	0	0.2331	0.0947	0.3353	0.2768	0.3176	0.35	0.3386	0.2849	0.197	0.1687	0.3486	0.144	0.2431	0.1687	0.4763	0.1192
I3-CAKR2-27	0.1474	0.6079	0.3432	0.3753	0.7123	0.7017	0.5665	0.0555	0.5454	0.1665	0.1098	0.1053	0.2056	0.3092	0.6466	0.4021	0.0518	0.0922	0.4405	0.0523	0.2877	0.2182	0.2331	0	0.2737	0.5546	0.4388	0.477	0.5481	0.211	0.4662	0.0974	0.1481	0.567	0.1083	0.0458	0.3653	0.6379	0.3004
I1-CAKR-08	0.2289	0.3596	0.0857	0.1212	0.464	0.4533	0.3202	0.2948	0.2802	0.1683	0.203	0.2347	0.1354	0.0706	0.3982	0.2207	0.3141	0.1954	0.1898	0.274	0.5361	0.4722	0.0947	0.2737	0	0.2828	0.1859	0.226	0.2818	0.4302	0.1931	0.1959	0.1783	0.2942	0.2186	0.2852	0.255	0.3858	0.0458
I1-CAKR-05	0.4636	0.2417	0.239	0.2833	0.3398	0.3445	0.2158	0.5726	0.1429	0.4402	0.4725	0.4543	0.4071	0.3166	0.2881	0.3507	0.5939	0.4684	0.157	0.5409	0.7461	0.7421	0.3353	0.5546	0.2828	0	0.1928	0.2062	0.1376	0.5708	0.1284	0.4745	0.4467	0.0271	0.4791	0.5645	0.2541	0.2597	0.2735
I3-CAKR2-31	0.4129	0.1744	0.1321	0.1019	0.2788	0.2681	0.1511	0.428	0.1291	0.2825	0.3513	0.4192	0.2471	0.1451	0.213	0.2131	0.4418	0.377	0.0428	0.4573	0.7212	0.6525	0.2768	0.4388	0.1859	0.1928	0	0.0576	0.1345	0.6154	0.0771	0.3498	0.3028	0.197	0.3922	0.4501	0.3206	0.2009	0.1582
I1-CAKR-12	0.4538	0.1335	0.1583	0.112	0.2379	0.2273	0.1413	0.459	0.1248	0.3208	0.3921	0.46	0.2827	0.1768	0.1722	0.2114	0.4825	0.4178	0.0761	0.4981	0.7621	0.6921	0.3176	0.477	0.226	0.2062	0.0576	0	0.1348	0.6562	0.0937	0.3891	0.3436	0.2087	0.433	0.4892	0.3773	0.1795	0.1991
I1-CAKR-10	0.4843	0.1213	0.2117	0.2264	0.2153	0.222	0.1061	0.5394	0.0392	0.3854	0.4392	0.4956	0.3655	0.2675	0.1745	0.2656	0.5672	0.4705	0.1317	0.5436	0.8001	0.7394	0.35	0.5481	0.2818	0.1376	0.1345	0.1348	0	0.6865	0.0915	0.4576	0.4068	0.1402	0.4794	0.5466	0.3784	0.1305	0.2541
I3-CAKR2-19	0.2025	0.7898	0.5106	0.5451	0.8942	0.8835	0.7469	0.2487	0.6851	0.3356	0.2641	0.198	0.3736	0.4794	0.8284	0.5839	0.2298	0.2384	0.62	0.1859	0.2213	0.2775	0.3386	0.211	0.4302	0.5708	0.6154	0.6562	0.6865	0	0.619	0.2677	0.3126	0.5706	0.2232	0.2171	0.3431	0.8149	0.4572
CCY 29-9-17	0.4188	0.1708	0.1386	0.1742	0.2752	0.2645	0.1346	0.4728	0.0899	0.3285	0.3795	0.4228	0.3056	0.2096	0.2094	0.2356	0.4969	0.3841	0.0715	0.4609	0.7251	0.6631	0.2849	0.4662	0.1931	0.1284	0.0771	0.0937	0.0915	0.619	0	0.3739	0.3457	0.1297	0.4103	0.4698	0.3199	0.1965	0.1757
I1-CAKR-06	0.1306	0.5221	0.2513	0.2862	0.6265	0.6158	0.4801	0.1122	0.4559	0.0816	0.0555	0.0882	0.1188	0.2209	0.5608	0.3162	0.1267	0.0724	0.3524	0.1096	0.3735	0.3061	0.197	0.0974	0.1959	0.4745	0.3498	0.3891	0.4576	0.2677	0.3739	0	0.0663	0.4834	0.1001	0.1073	0.3363	0.5493	0.2073
I3-CAKR2-30	0.1159	0.4771	0.2211	0.2328	0.5816	0.5709	0.4361	0.1364	0.4026	0.0402	0.0485	0.1168	0.0656	0.1669	0.5158	0.2713	0.1607	0.0774	0.3183	0.1548	0.4193	0.3533	0.1687	0.1481	0.1783	0.4467	0.3028	0.3436	0.4068	0.3126	0.3457	0.0663	0	0.4537	0.0941	0.1527	0.3098	0.5025	0.1767
I3-CAKR2-34	0.4777	0.2424	0.2455	0.2883	0.3451	0.3448	0.2173	0.5816	0.1432	0.4457	0.4814	0.4654	0.4147	0.3226	0.289	0.3575	0.6044	0.4805	0.1666	0.5526	0.7591	0.7551	0.3486	0.567	0.2942	0.0271	0.197	0.2087	0.1402	0.5706	0.1297	0.4834	0.4537	0	0.4923	0.5754	0.2627	0.2659	0.2813
I1-CAKR-24	0.0414	0.5666	0.2929	0.3223	0.671	0.6603	0.5253	0.1362	0.477	0.1152	0.065	0.0776	0.1507	0.2565	0.6052	0.3607	0.1402	0.0403	0.3968	0.101	0.3309	0.273	0.144	0.1083	0.2186	0.4791	0.3922	0.433	0.4794	0.2232	0.4103	0.1001	0.0941	0.4923	0	0.1147	0.2615	0.5921	0.2435
I3-CAKR2-33	0.1504	0.6218	0.3505	0.384	0.7262	0.7155	0.5794	0.0502	0.5446	0.1697	0.1098	0.1103	0.213	0.3177	0.6605	0.4164	0.0474	0.1023	0.4535	0.0336	0.2738	0.2037	0.2431	0.0458	0.2852	0.5645	0.4501	0.4892	0.5466	0.2171	0.4698	0.1073	0.1527	0.5754	0.1147	0	0.3707	0.6506	0.3045
I3-CAKR2-35 ® C. parapsilosis	0.2343	0.4795	0.3021	0.3193	0.5824	0.5775	0.4432	0.3955	0.3772	0.3258	0.3067	0.2787	0.2783	0.2938	0.5184	0.4007	0.4017	0.2755	0.3087	0.3449	0.5114	0.5205	0.1687	0.3653	0.255	0.2541	0.3206	0.3773	0.3784	0.3431	0.3199	0.3363	0.3098	0.2627	0.2615	0.3707	0	0.5032	0.2543
I3-CAKR2-23	0.6125	0.0844	0.3043	0.2864	0.1016	0.1169	0.0896	0.6241	0.1299	0.482	0.5508	0.6191	0.4439	0.34	0.0926	0.285	0.6419	0.5768	0.1979	0.657	0.9215	0.8531	0.4763	0.6379	0.3858	0.2597	0.2009	0.1795	0.1305	0.8149	0.1965	0.5493	0.5025	0.2659	0.5921	0.6506	0.5032	0	0.3578
I1-CAKR-04	0.2548	0.3326	0.0577	0.0881	0.437	0.4263	0.2938	0.3071	0.2523	0.1743	0.2093	0.2621	0.1338	0.0516	0.3713	0.2157	0.326	0.2211	0.1636	0.3002	0.5646	0.5013	0.1192	0.3004	0.0458	0.2735	0.1582	0.1991	0.2541	0.4572	0.1757	0.2073	0.1767	0.2813	0.2435	0.3045	0.2543	0.3578	0

## Sheet: C. tropicalis
41
I3-CATR9-01	0	0.0953	0.282	0.1119	0.1239	0.0489	0.1267	0.3094	0.1473	0.8389	0.0997	0.1331	0.1953	0.0732	0.1402	0.1045	0.1077	0.3482	0.0602	0.0861	0.1006	0.2665	0.0886	0.0281	0.2862	0.1631	0.1177	0.0243	0.0943	0.0839	0.1479	0.1158	0.0924	0.0859	0.4903	0.1122	0.0828	0.1424	0.065	0.3131	0.0911
I3-CATR9-02	0.0953	0	0.2466	0.0477	0.0697	0.0959	0.1407	0.2513	0.1399	0.7789	0.0652	0.1171	0.1494	0.0588	0.0666	0.0429	0.0387	0.287	0.0415	0.0924	0.1689	0.2548	0.0612	0.0943	0.2695	0.2269	0.1243	0.1125	0.0882	0.1105	0.1644	0.1671	0.0416	0.1068	0.4332	0.0819	0.0449	0.0789	0.0458	0.264	0.0443
I3-CATR9-03	0.282	0.2466	0	0.227	0.1821	0.3027	0.2971	0.3872	0.3068	0.6057	0.1898	0.1579	0.1606	0.283	0.2167	0.2644	0.2269	0.3772	0.252	0.3018	0.376	0.4458	0.2846	0.2908	0.4361	0.4417	0.2603	0.284	0.3041	0.3494	0.3862	0.3257	0.2488	0.2925	0.4068	0.2799	0.2628	0.3032	0.2712	0.4057	0.2741
I3-CATR9-04	0.1119	0.0477	0.227	0	0.0597	0.1144	0.135	0.2395	0.1407	0.7381	0.0542	0.1056	0.1471	0.1023	0.0598	0.0707	0.0439	0.2737	0.0689	0.1014	0.2015	0.2546	0.0789	0.1214	0.2687	0.2626	0.1345	0.1271	0.0941	0.1506	0.1634	0.1625	0.0568	0.1278	0.3935	0.0756	0.0501	0.0893	0.08	0.2586	0.0597
I3-CATR9-05	0.1239	0.0697	0.1821	0.0597	0	0.134	0.1945	0.2771	0.1987	0.7385	0.0363	0.067	0.0883	0.1108	0.0765	0.1044	0.0904	0.3069	0.0724	0.1542	0.2034	0.3088	0.1224	0.1345	0.3228	0.2689	0.112	0.1391	0.1453	0.1693	0.2204	0.2186	0.0714	0.1219	0.412	0.1044	0.1032	0.1365	0.0915	0.3076	0.0986
I3-CATR9-06	0.0489	0.0959	0.3027	0.1144	0.134	0	0.0914	0.2989	0.1317	0.8511	0.1222	0.1621	0.2126	0.084	0.1461	0.1002	0.1156	0.3407	0.0697	0.0792	0.0931	0.2341	0.0791	0.0416	0.2593	0.1517	0.1465	0.0496	0.0787	0.052	0.1067	0.0927	0.0936	0.1125	0.5011	0.1136	0.0835	0.1354	0.0605	0.3012	0.085
I1-CATR-17	0.1267	0.1407	0.2971	0.135	0.1945	0.0914	0	0.2461	0.0711	0.786	0.1708	0.2109	0.2818	0.1452	0.1556	0.1241	0.1109	0.264	0.1419	0.079	0.1812	0.1915	0.0884	0.1053	0.1944	0.2153	0.2328	0.1193	0.0807	0.1029	0.1071	0.0527	0.1542	0.1987	0.4439	0.149	0.0977	0.1446	0.1248	0.2276	0.1159
I3-CATR9-07	0.3094	0.2513	0.3872	0.2395	0.2771	0.2989	0.2461	0	0.1929	0.7489	0.2757	0.323	0.356	0.2794	0.2069	0.2192	0.2286	0.0528	0.2819	0.2309	0.3829	0.1029	0.2385	0.2973	0.0857	0.4003	0.3713	0.3154	0.2225	0.3103	0.2798	0.2827	0.2846	0.3518	0.4032	0.2861	0.237	0.1953	0.2717	0.0611	0.2527
I3-CATR9-08	0.1473	0.1399	0.3068	0.1407	0.1987	0.1317	0.0711	0.1929	0	0.7802	0.1767	0.2183	0.2867	0.1434	0.1324	0.0984	0.1091	0.22	0.1522	0.0628	0.2173	0.1531	0.0815	0.1246	0.1563	0.2536	0.2452	0.1446	0.0684	0.1466	0.1307	0.1122	0.1642	0.2116	0.4448	0.1499	0.1033	0.1188	0.1355	0.1835	0.1235
I3-CATR9-09 ® C. albicans	0.8389	0.7789	0.6057	0.7381	0.7385	0.8511	0.786	0.7489	0.7802	0	0.7484	0.7392	0.7373	0.8345	0.7295	0.7928	0.744	0.7009	0.8069	0.8134	0.9394	0.8478	0.7995	0.8437	0.8191	1	0.84	0.8446	0.8178	0.8853	0.8819	0.8153	0.7919	0.8604	0.3504	0.7891	0.775	0.7445	0.8177	0.7397	0.7951
I3-CATR9-10	0.0997	0.0652	0.1898	0.0542	0.0363	0.1222	0.1708	0.2757	0.1767	0.7484	0	0.0568	0.1121	0.0967	0.0754	0.0891	0.0677	0.2997	0.0644	0.1331	0.1912	0.3026	0.1088	0.1048	0.3062	0.2554	0.1126	0.1124	0.1298	0.1645	0.2159	0.1917	0.0703	0.114	0.4115	0.1093	0.0889	0.1393	0.086	0.2936	0.0973
I3-CATR9-11	0.1331	0.1171	0.1579	0.1056	0.067	0.1621	0.2109	0.323	0.2183	0.7392	0.0568	0	0.0868	0.1317	0.1217	0.138	0.1115	0.3416	0.1105	0.1753	0.218	0.3505	0.1573	0.1424	0.3534	0.2873	0.1031	0.1403	0.1752	0.2102	0.2617	0.2272	0.1122	0.1349	0.4406	0.1489	0.1341	0.1926	0.1317	0.3411	0.1473
I3-CATR9-12	0.1953	0.1494	0.1606	0.1471	0.0883	0.2126	0.2818	0.356	0.2867	0.7373	0.1121	0.0868	0	0.1602	0.1583	0.1911	0.178	0.3794	0.1466	0.2401	0.2161	0.3949	0.2096	0.2076	0.4095	0.3252	0.1165	0.213	0.2317	0.2448	0.3053	0.3035	0.1467	0.1397	0.456	0.1761	0.1893	0.217	0.1684	0.3924	0.1792
I1-CATR-36	0.0732	0.0588	0.283	0.1023	0.1108	0.084	0.1452	0.2794	0.1434	0.8345	0.0967	0.1317	0.1602	0	0.1142	0.0667	0.0907	0.3181	0.0414	0.0874	0.1226	0.2611	0.0644	0.0663	0.2795	0.1831	0.1039	0.0942	0.0821	0.0989	0.1615	0.1651	0.0719	0.0754	0.4888	0.0974	0.0604	0.1011	0.036	0.2871	0.0622
I3-CATR9-13	0.1402	0.0666	0.2167	0.0598	0.0765	0.1461	0.1556	0.2069	0.1324	0.7295	0.0754	0.1217	0.1583	0.1142	0	0.064	0.0515	0.2322	0.1061	0.1007	0.2333	0.2473	0.0804	0.1367	0.2514	0.2866	0.1795	0.153	0.1048	0.1715	0.1878	0.1896	0.1014	0.1722	0.385	0.1259	0.0723	0.1027	0.1081	0.2367	0.0882
I3-CATR9-14	0.1045	0.0429	0.2644	0.0707	0.1044	0.1002	0.1241	0.2192	0.0984	0.7928	0.0891	0.138	0.1911	0.0667	0.064	0	0.0488	0.2522	0.0706	0.0552	0.1856	0.2192	0.0423	0.0919	0.2269	0.234	0.1645	0.1159	0.0632	0.1205	0.1532	0.1554	0.0789	0.1416	0.4486	0.1126	0.0426	0.0893	0.0624	0.2257	0.0586
I3-CATR9-15	0.1077	0.0387	0.2269	0.0439	0.0904	0.1156	0.1109	0.2286	0.1091	0.744	0.0677	0.1115	0.178	0.0907	0.0515	0.0488	0	0.254	0.0752	0.0772	0.2032	0.2415	0.0589	0.1038	0.2435	0.2591	0.1592	0.1138	0.0793	0.1436	0.1636	0.1438	0.0731	0.1428	0.4021	0.1011	0.0397	0.0886	0.0785	0.2355	0.059
I3-CATR9-16	0.3482	0.287	0.3772	0.2737	0.3069	0.3407	0.264	0.0528	0.22	0.7009	0.2997	0.3416	0.3794	0.3181	0.2322	0.2522	0.254	0	0.3208	0.2646	0.4263	0.1485	0.272	0.332	0.1211	0.4477	0.408	0.3505	0.2629	0.3548	0.3264	0.3009	0.3235	0.3919	0.3565	0.3259	0.2731	0.2362	0.3123	0.0625	0.2937
I3-CATR9-17	0.0602	0.0415	0.252	0.0689	0.0724	0.0697	0.1419	0.2819	0.1522	0.8069	0.0644	0.1105	0.1466	0.0414	0.1061	0.0706	0.0752	0.3208	0	0.0975	0.1327	0.2663	0.0709	0.0706	0.2872	0.1973	0.0976	0.0791	0.0903	0.1015	0.1629	0.1594	0.0346	0.0714	0.4575	0.0687	0.0502	0.0945	0.0232	0.2919	0.0445
I3-CATR8-28	0.0861	0.0924	0.3018	0.1014	0.1542	0.0792	0.079	0.2309	0.0628	0.8134	0.1331	0.1753	0.2401	0.0874	0.1007	0.0552	0.0772	0.2646	0.0975	0	0.1645	0.1906	0.0366	0.0686	0.2031	0.2109	0.1848	0.0905	0.0335	0.0986	0.112	0.1058	0.1096	0.1505	0.4689	0.1121	0.0526	0.1111	0.0793	0.2302	0.0787
I3-CATR9-18	0.1006	0.1689	0.376	0.2015	0.2034	0.0931	0.1812	0.3829	0.2173	0.9394	0.1912	0.218	0.2161	0.1226	0.2333	0.1856	0.2032	0.4263	0.1327	0.1645	0	0.3199	0.1605	0.0999	0.348	0.1422	0.1247	0.096	0.1642	0.0931	0.175	0.1478	0.1593	0.0929	0.5896	0.1687	0.1708	0.2063	0.1272	0.3872	0.1556
I3-CATR9-19	0.2665	0.2548	0.4458	0.2546	0.3088	0.2341	0.1915	0.1029	0.1531	0.8478	0.3026	0.3505	0.3949	0.2611	0.2473	0.2192	0.2415	0.1485	0.2663	0.1906	0.3199	0	0.2089	0.2505	0.0356	0.3162	0.3599	0.2685	0.1862	0.2401	0.1981	0.2313	0.2744	0.3246	0.5021	0.2612	0.2244	0.1817	0.2491	0.1081	0.2325
I3-CATR9-20	0.0886	0.0612	0.2846	0.0789	0.1224	0.0791	0.0884	0.2385	0.0815	0.7995	0.1088	0.1573	0.2096	0.0644	0.0804	0.0423	0.0589	0.272	0.0709	0.0366	0.1605	0.2089	0	0.0686	0.2179	0.2112	0.166	0.0967	0.0364	0.0964	0.121	0.1225	0.0828	0.1342	0.4556	0.0926	0.0368	0.0824	0.0547	0.2375	0.0445
I3-CATR9-21	0.0281	0.0943	0.2908	0.1214	0.1345	0.0416	0.1053	0.2973	0.1246	0.8437	0.1048	0.1424	0.2076	0.0663	0.1367	0.0919	0.1038	0.332	0.0706	0.0686	0.0999	0.2505	0.0686	0	0.2632	0.1564	0.132	0.0363	0.0767	0.0722	0.1356	0.1035	0.1039	0.0992	0.4943	0.1234	0.0786	0.1368	0.0594	0.2953	0.089
I3-CATR9-22	0.2862	0.2695	0.4361	0.2687	0.3228	0.2593	0.1944	0.0857	0.1563	0.8191	0.3062	0.3534	0.4095	0.2795	0.2514	0.2269	0.2435	0.1211	0.2872	0.2031	0.348	0.0356	0.2179	0.2632	0	0.3485	0.3831	0.2822	0.2012	0.2695	0.2287	0.2338	0.2985	0.3502	0.4749	0.2869	0.2375	0.202	0.2717	0.0837	0.2566
I3-CATR9-23	0.1631	0.2269	0.4417	0.2626	0.2689	0.1517	0.2153	0.4003	0.2536	1	0.2554	0.2873	0.3252	0.1831	0.2866	0.234	0.2591	0.4477	0.1973	0.2109	0.1422	0.3162	0.2112	0.1564	0.3485	0	0.2337	0.1618	0.1959	0.1183	0.123	0.1847	0.2238	0.203	0.6497	0.2426	0.2264	0.2602	0.1834	0.4049	0.2111
I3-CATR9-24	0.1177	0.1243	0.2603	0.1345	0.112	0.1465	0.2328	0.3713	0.2452	0.84	0.1126	0.1031	0.1165	0.1039	0.1795	0.1645	0.1592	0.408	0.0976	0.1848	0.1247	0.3599	0.166	0.132	0.3831	0.2337	0	0.1318	0.1821	0.17	0.2456	0.2323	0.0956	0.0452	0.5234	0.1054	0.1472	0.1861	0.1129	0.3873	0.1349
I3-CATR9-25	0.0243	0.1125	0.284	0.1271	0.1391	0.0496	0.1193	0.3154	0.1446	0.8446	0.1124	0.1403	0.213	0.0942	0.153	0.1159	0.1138	0.3505	0.0791	0.0905	0.096	0.2685	0.0967	0.0363	0.2822	0.1618	0.1318	0	0.1013	0.084	0.1464	0.101	0.1041	0.1014	0.4965	0.1242	0.0955	0.1576	0.0806	0.3132	0.1064
I3-CATR9-26	0.0943	0.0882	0.3041	0.0941	0.1453	0.0787	0.0807	0.2225	0.0684	0.8178	0.1298	0.1752	0.2317	0.0821	0.1048	0.0632	0.0793	0.2629	0.0903	0.0335	0.1642	0.1862	0.0364	0.0767	0.2012	0.1959	0.1821	0.1013	0	0.0925	0.0974	0.1164	0.102	0.1492	0.4712	0.1075	0.0484	0.1047	0.0726	0.2231	0.0688
I3-CATR9-27	0.0839	0.1105	0.3494	0.1506	0.1693	0.052	0.1029	0.3103	0.1466	0.8853	0.1645	0.2102	0.2448	0.0989	0.1715	0.1205	0.1436	0.3548	0.1015	0.0986	0.0931	0.2401	0.0964	0.0722	0.2695	0.1183	0.17	0.084	0.0925	0	0.0864	0.0853	0.1118	0.1355	0.5373	0.1307	0.1109	0.144	0.0798	0.3139	0.0984
I3-CATR9-28	0.1479	0.1644	0.3862	0.1634	0.2204	0.1067	0.1071	0.2798	0.1307	0.8819	0.2159	0.2617	0.3053	0.1615	0.1878	0.1532	0.1636	0.3264	0.1629	0.112	0.175	0.1981	0.121	0.1356	0.2287	0.123	0.2456	0.1464	0.0974	0.0864	0	0.1157	0.1726	0.2116	0.5338	0.1559	0.1298	0.1549	0.1431	0.2836	0.1353
I3-CATR9-29	0.1158	0.1671	0.3257	0.1625	0.2186	0.0927	0.0527	0.2827	0.1122	0.8153	0.1917	0.2272	0.3035	0.1651	0.1896	0.1554	0.1438	0.3009	0.1594	0.1058	0.1478	0.2313	0.1225	0.1035	0.2338	0.1847	0.2323	0.101	0.1164	0.0853	0.1157	0	0.1715	0.2007	0.4673	0.1683	0.1243	0.1735	0.1404	0.2646	0.1449
I3-CATR9-30	0.0924	0.0416	0.2488	0.0568	0.0714	0.0936	0.1542	0.2846	0.1642	0.7919	0.0703	0.1122	0.1467	0.0719	0.1014	0.0789	0.0731	0.3235	0.0346	0.1096	0.1593	0.2744	0.0828	0.1039	0.2985	0.2238	0.0956	0.1041	0.102	0.1118	0.1726	0.1715	0	0.0751	0.4495	0.0469	0.0612	0.0975	0.0448	0.2992	0.0429
I3-CATR9-31	0.0859	0.1068	0.2925	0.1278	0.1219	0.1125	0.1987	0.3518	0.2116	0.8604	0.114	0.1349	0.1397	0.0754	0.1722	0.1416	0.1428	0.3919	0.0714	0.1505	0.0929	0.3246	0.1342	0.0992	0.3502	0.203	0.0452	0.1014	0.1492	0.1355	0.2116	0.2007	0.0751	0	0.5206	0.0766	0.1205	0.1579	0.083	0.3625	0.1038
I3-CATR9-32 ® C. parapsilosis	0.4903	0.4332	0.4068	0.3935	0.412	0.5011	0.4439	0.4032	0.4448	0.3504	0.4115	0.4406	0.456	0.4888	0.385	0.4486	0.4021	0.3565	0.4575	0.4689	0.5896	0.5021	0.4556	0.4943	0.4749	0.6497	0.5234	0.4965	0.4712	0.5373	0.5338	0.4673	0.4495	0.5206	0	0.4523	0.4287	0.3988	0.4673	0.394	0.4448
I3-CATR9-33	0.1122	0.0819	0.2799	0.0756	0.1044	0.1136	0.149	0.2861	0.1499	0.7891	0.1093	0.1489	0.1761	0.0974	0.1259	0.1126	0.1011	0.3259	0.0687	0.1121	0.1687	0.2612	0.0926	0.1234	0.2869	0.2426	0.1054	0.1242	0.1075	0.1307	0.1559	0.1683	0.0469	0.0766	0.4523	0	0.0779	0.0928	0.0734	0.2975	0.0596
CCY 29-7-12	0.0828	0.0449	0.2628	0.0501	0.1032	0.0835	0.0977	0.237	0.1033	0.775	0.0889	0.1341	0.1893	0.0604	0.0723	0.0426	0.0397	0.2731	0.0502	0.0526	0.1708	0.2244	0.0368	0.0786	0.2375	0.2264	0.1472	0.0955	0.0484	0.1109	0.1298	0.1243	0.0612	0.1205	0.4287	0.0779	0	0.0673	0.0458	0.2428	0.0328
I3-CATR9-34	0.1424	0.0789	0.3032	0.0893	0.1365	0.1354	0.1446	0.1953	0.1188	0.7445	0.1393	0.1926	0.217	0.1011	0.1027	0.0893	0.0886	0.2362	0.0945	0.1111	0.2063	0.1817	0.0824	0.1368	0.202	0.2602	0.1861	0.1576	0.1047	0.144	0.1549	0.1735	0.0975	0.1579	0.3988	0.0928	0.0673	0	0.0822	0.205	0.0585
I3-CATR9-35	0.065	0.0458	0.2712	0.08	0.0915	0.0605	0.1248	0.2717	0.1355	0.8177	0.086	0.1317	0.1684	0.036	0.1081	0.0624	0.0785	0.3123	0.0232	0.0793	0.1272	0.2491	0.0547	0.0594	0.2717	0.1834	0.1129	0.0806	0.0726	0.0798	0.1431	0.1404	0.0448	0.083	0.4673	0.0734	0.0458	0.0822	0	0.2804	0.0323
I3-CATR9-36	0.3131	0.264	0.4057	0.2586	0.3076	0.3012	0.2276	0.0611	0.1835	0.7397	0.2936	0.3411	0.3924	0.2871	0.2367	0.2257	0.2355	0.0625	0.2919	0.2302	0.3872	0.1081	0.2375	0.2953	0.0837	0.4049	0.3873	0.3132	0.2231	0.3139	0.2836	0.2646	0.2992	0.3625	0.394	0.2975	0.2428	0.205	0.2804	0	0.2621
I3-CATR9-37	0.0911	0.0443	0.2741	0.0597	0.0986	0.085	0.1159	0.2527	0.1235	0.7951	0.0973	0.1473	0.1792	0.0622	0.0882	0.0586	0.059	0.2937	0.0445	0.0787	0.1556	0.2325	0.0445	0.089	0.2566	0.2111	0.1349	0.1064	0.0688	0.0984	0.1353	0.1449	0.0429	0.1038	0.4448	0.0596	0.0328	0.0585	0.0323	0.2621	0

## Sheet: S. cerevisiae
40
I3-SACE3-04	0	0.0179	0.1548	0.508	0.1342	0.0422	0.2848	0.051	0.0726	0.0445	0.0777	0.0371	0.0378	0.1883	0.0444	0.1199	0.1345	0.1025	0.0837	0.0705	0.0993	0.1336	0.0777	0.1873	0.1453	0.0606	0.1237	0.0323	0.4928	0.2079	0.0238	0.0976	0.0318	0.0543	0.0321	0.0285	0.1248	0.0185	0.1131	0.0955
I3-SACE3-05	0.0179	0	0.1589	0.5039	0.1383	0.0448	0.2886	0.0527	0.062	0.0465	0.0822	0.0255	0.0369	0.1927	0.0332	0.1236	0.1383	0.1007	0.0796	0.0664	0.1034	0.1388	0.0832	0.191	0.1491	0.0665	0.1208	0.0341	0.4966	0.2117	0.0226	0.1056	0.0172	0.0479	0.018	0.0347	0.1282	0.0151	0.1172	0.0999
I3-SACE3-06	0.1548	0.1589	0	0.6627	0.0751	0.1814	0.1402	0.1897	0.2202	0.195	0.0791	0.1844	0.1546	0.0591	0.1916	0.0375	0.0224	0.2563	0.2384	0.2253	0.0645	0.0235	0.0781	0.0353	0.0205	0.098	0.0995	0.1346	0.3393	0.0544	0.1706	0.0725	0.1739	0.18	0.159	0.1267	0.0436	0.1595	0.044	0.0613
I3-SACE3-07 ® C. tropicalis	0.508	0.5039	0.6627	0	0.6421	0.4813	0.792	0.4731	0.4425	0.4778	0.585	0.4783	0.513	0.6962	0.4725	0.6271	0.6417	0.4078	0.4304	0.442	0.6073	0.6414	0.5847	0.6945	0.6525	0.5647	0.6219	0.5339	1	0.7151	0.5057	0.593	0.4904	0.4841	0.5067	0.536	0.632	0.5062	0.6211	0.6028
I3-SACE3-08	0.1342	0.1383	0.0751	0.6421	0	0.1648	0.1685	0.1711	0.1996	0.1744	0.0668	0.1638	0.1388	0.1198	0.171	0.0621	0.0711	0.2357	0.2178	0.2047	0.0398	0.0663	0.0657	0.1036	0.061	0.0799	0.0295	0.1182	0.3672	0.0924	0.1506	0.0928	0.1532	0.1621	0.1392	0.1188	0.0475	0.14	0.0494	0.0697
I3-SACE3-09	0.0422	0.0448	0.1814	0.4813	0.1648	0	0.3111	0.0184	0.0676	0.05	0.1063	0.0388	0.0445	0.2149	0.0511	0.1462	0.1609	0.0749	0.0669	0.0473	0.1279	0.1601	0.1071	0.2136	0.1716	0.0908	0.1569	0.0665	0.5191	0.2342	0.06	0.1183	0.0456	0.0394	0.0433	0.0547	0.1536	0.0382	0.1398	0.1219
I3-SACE3-10	0.2848	0.2886	0.1402	0.792	0.1685	0.3111	0	0.32	0.35	0.3246	0.2086	0.314	0.2861	0.0979	0.3195	0.1662	0.1568	0.3842	0.3667	0.354	0.1886	0.158	0.2126	0.1102	0.1426	0.2273	0.1874	0.2626	0.2084	0.1066	0.3006	0.1994	0.3017	0.311	0.2874	0.257	0.1605	0.2874	0.1732	0.1934
I3-SACE3-11	0.051	0.0527	0.1897	0.4731	0.1711	0.0184	0.32	0	0.0571	0.0535	0.1134	0.0366	0.0483	0.2232	0.0483	0.1551	0.1697	0.0666	0.0564	0.0501	0.1351	0.1684	0.113	0.2224	0.1804	0.0977	0.1625	0.0783	0.5279	0.243	0.0676	0.124	0.047	0.0262	0.0511	0.0633	0.166	0.0488	0.1481	0.1307
I3-SACE3-12	0.0726	0.062	0.2202	0.4425	0.1996	0.0676	0.35	0.0571	0	0.0733	0.143	0.0376	0.0951	0.2538	0.0334	0.1851	0.1997	0.0465	0.0263	0.0555	0.1647	0.1996	0.1437	0.2525	0.2105	0.1266	0.1804	0.0953	0.558	0.2731	0.0723	0.1653	0.0506	0.0599	0.0678	0.0946	0.1895	0.0684	0.1785	0.1609
I3-SACE3-13	0.0445	0.0465	0.195	0.4778	0.1744	0.05	0.3246	0.0535	0.0733	0	0.1176	0.0458	0.0457	0.2285	0.048	0.1597	0.1744	0.0817	0.0777	0.0537	0.1395	0.1737	0.1169	0.2271	0.1851	0.0976	0.1554	0.0748	0.5326	0.2477	0.0521	0.1257	0.0483	0.0514	0.0584	0.0682	0.1663	0.0488	0.1533	0.1354
I3-SACE3-14	0.0777	0.0822	0.0791	0.585	0.0668	0.1063	0.2086	0.1134	0.143	0.1176	0	0.107	0.0803	0.1159	0.1136	0.0425	0.0568	0.1772	0.1597	0.147	0.0375	0.0585	0.0152	0.1095	0.0675	0.0227	0.0911	0.0592	0.415	0.1301	0.0943	0.0473	0.0969	0.1024	0.0835	0.0594	0.0664	0.0813	0.0377	0.0179
I3-SACE3-15	0.0371	0.0255	0.1844	0.4783	0.1638	0.0388	0.314	0.0366	0.0376	0.0458	0.107	0	0.0586	0.218	0.0153	0.1491	0.1637	0.0756	0.054	0.0426	0.1289	0.1636	0.1078	0.2165	0.1745	0.09	0.1441	0.0585	0.522	0.2371	0.0396	0.1287	0.0139	0.0348	0.0309	0.0586	0.1537	0.0317	0.1427	0.1248
I3-SACE3-16	0.0378	0.0369	0.1546	0.513	0.1388	0.0445	0.2861	0.0483	0.0951	0.0457	0.0803	0.0586	0	0.1883	0.0678	0.1209	0.1349	0.1102	0.1036	0.0851	0.1021	0.1333	0.0799	0.1877	0.1459	0.0672	0.1377	0.0508	0.4932	0.2083	0.0531	0.088	0.053	0.0431	0.0426	0.0324	0.1348	0.0354	0.1138	0.096
I3-SACE3-17	0.1883	0.1927	0.0591	0.6962	0.1198	0.2149	0.0979	0.2232	0.2538	0.2285	0.1159	0.218	0.1883	0	0.2256	0.0793	0.0702	0.2898	0.2719	0.2588	0.1072	0.0666	0.1167	0.0441	0.0663	0.1315	0.1424	0.1686	0.3051	0.0759	0.2048	0.1046	0.2082	0.2173	0.1935	0.1602	0.087	0.1934	0.0854	0.1016
I1-SACE2-38	0.0444	0.0332	0.1916	0.4725	0.171	0.0511	0.3195	0.0483	0.0334	0.048	0.1136	0.0153	0.0678	0.2256	0	0.1546	0.1693	0.071	0.0472	0.0391	0.1361	0.1719	0.1163	0.222	0.18	0.0991	0.1495	0.0637	0.5275	0.2426	0.0418	0.1367	0.0189	0.047	0.0368	0.0677	0.1608	0.0363	0.15	0.1312
I1-SACE2-39	0.1199	0.1236	0.0375	0.6271	0.0621	0.1462	0.1662	0.1551	0.1851	0.1597	0.0425	0.1491	0.1209	0.0793	0.1546	0	0.0171	0.2193	0.2018	0.1891	0.0412	0.0269	0.0464	0.0674	0.0255	0.0624	0.0853	0.0977	0.3729	0.088	0.1356	0.0478	0.1368	0.1448	0.1226	0.0948	0.037	0.1225	0.0219	0.0284
I1-SACE2-40	0.1345	0.1383	0.0224	0.6417	0.0711	0.1609	0.1568	0.1697	0.1997	0.1744	0.0568	0.1637	0.1349	0.0702	0.1693	0.0171	0	0.234	0.2164	0.2037	0.0538	0.0178	0.0585	0.053	0.0204	0.077	0.094	0.1124	0.3583	0.0734	0.1503	0.0567	0.1516	0.1577	0.1376	0.1068	0.0421	0.1372	0.0317	0.039
I3-SACE3-01	0.1025	0.1007	0.2563	0.4078	0.2357	0.0749	0.3842	0.0666	0.0465	0.0817	0.1772	0.0756	0.1102	0.2898	0.071	0.2193	0.234	0	0.0513	0.0573	0.2008	0.235	0.1783	0.2867	0.2447	0.1583	0.2142	0.1315	0.5922	0.3073	0.1104	0.1859	0.0874	0.0763	0.1044	0.1296	0.2257	0.102	0.2146	0.195
I3-SACE3-02	0.0837	0.0796	0.2384	0.4304	0.2178	0.0669	0.3667	0.0564	0.0263	0.0777	0.1597	0.054	0.1036	0.2719	0.0472	0.2018	0.2164	0.0513	0	0.0359	0.1829	0.2171	0.1604	0.2692	0.2272	0.1405	0.1966	0.1048	0.5747	0.2898	0.0776	0.1757	0.065	0.0669	0.0797	0.1117	0.2077	0.0793	0.1968	0.1775
I3-SACE3-03	0.0705	0.0664	0.2253	0.442	0.2047	0.0473	0.354	0.0501	0.0555	0.0537	0.147	0.0426	0.0851	0.2588	0.0391	0.1891	0.2037	0.0573	0.0359	0	0.1698	0.204	0.1472	0.2565	0.2145	0.1273	0.1839	0.093	0.562	0.2771	0.0646	0.1603	0.0523	0.0615	0.0666	0.0986	0.1946	0.0666	0.1836	0.1648
I3-SACE3-18	0.0993	0.1034	0.0645	0.6073	0.0398	0.1279	0.1886	0.1351	0.1647	0.1395	0.0375	0.1289	0.1021	0.1072	0.1361	0.0412	0.0538	0.2008	0.1829	0.1698	0	0.0568	0.0398	0.0947	0.052	0.0498	0.0582	0.0799	0.3953	0.109	0.1155	0.0613	0.1183	0.1307	0.1032	0.0822	0.0399	0.104	0.0283	0.0395
I3-SACE3-19	0.1336	0.1388	0.0235	0.6414	0.0663	0.1601	0.158	0.1684	0.1996	0.1737	0.0585	0.1636	0.1333	0.0666	0.1719	0.0269	0.0178	0.235	0.2171	0.204	0.0568	0	0.0567	0.0559	0.0175	0.0767	0.0906	0.115	0.3604	0.0755	0.1507	0.0633	0.1549	0.1587	0.1403	0.1068	0.0437	0.1396	0.0316	0.0412
I3-SACE3-20	0.0777	0.0832	0.0781	0.5847	0.0657	0.1071	0.2126	0.113	0.1437	0.1169	0.0152	0.1078	0.0799	0.1167	0.1163	0.0464	0.0585	0.1783	0.1604	0.1472	0.0398	0.0567	0	0.1114	0.0706	0.0204	0.0916	0.0639	0.4168	0.1319	0.0951	0.0433	0.0995	0.102	0.0859	0.0616	0.0675	0.085	0.0394	0.0226
I3-SACE3-21	0.1873	0.191	0.0353	0.6945	0.1036	0.2136	0.1102	0.2224	0.2525	0.2271	0.1095	0.2165	0.1877	0.0441	0.222	0.0674	0.053	0.2867	0.2692	0.2565	0.0947	0.0559	0.1114	0	0.0445	0.1298	0.1254	0.1651	0.3056	0.0322	0.203	0.1015	0.2042	0.2105	0.1899	0.1594	0.0735	0.1899	0.0768	0.0917
I3-SACE3-22	0.1453	0.1491	0.0205	0.6525	0.061	0.1716	0.1426	0.1804	0.2105	0.1851	0.0675	0.1745	0.1459	0.0663	0.18	0.0255	0.0204	0.2447	0.2272	0.2145	0.052	0.0175	0.0706	0.0445	0	0.0878	0.083	0.1231	0.3481	0.0626	0.1611	0.0705	0.1622	0.1692	0.1479	0.1185	0.0385	0.1479	0.0359	0.0513
I3-SACE3-23	0.0606	0.0665	0.098	0.5647	0.0799	0.0908	0.2273	0.0977	0.1266	0.0976	0.0227	0.09	0.0672	0.1315	0.0991	0.0624	0.077	0.1583	0.1405	0.1273	0.0498	0.0767	0.0204	0.1298	0.0878	0	0.0948	0.0505	0.4353	0.1504	0.0781	0.0453	0.0827	0.089	0.0721	0.0505	0.0767	0.0699	0.0563	0.0381
I3-SACE3-24	0.1237	0.1208	0.0995	0.6219	0.0295	0.1569	0.1874	0.1625	0.1804	0.1554	0.0911	0.1441	0.1377	0.1424	0.1495	0.0853	0.094	0.2142	0.1966	0.1839	0.0582	0.0906	0.0916	0.1254	0.083	0.0948	0	0.1162	0.3839	0.1132	0.1328	0.1104	0.1316	0.1524	0.1247	0.1235	0.0604	0.1283	0.0757	0.0941
I3-SACE3-25	0.0323	0.0341	0.1346	0.5339	0.1182	0.0665	0.2626	0.0783	0.0953	0.0748	0.0592	0.0585	0.0508	0.1686	0.0637	0.0977	0.1124	0.1315	0.1048	0.093	0.0799	0.115	0.0639	0.1651	0.1231	0.0505	0.1162	0	0.4706	0.1857	0.0394	0.0804	0.0464	0.0757	0.0358	0.0308	0.1038	0.0299	0.093	0.0744
I3-SACE3-26 ® C. lusitaniae	0.4928	0.4966	0.3393	1	0.3672	0.5191	0.2084	0.5279	0.558	0.5326	0.415	0.522	0.4932	0.3051	0.5275	0.3729	0.3583	0.5922	0.5747	0.562	0.3953	0.3604	0.4168	0.3056	0.3481	0.4353	0.3839	0.4706	0	0.2864	0.5085	0.407	0.5097	0.5159	0.4954	0.465	0.3686	0.4954	0.3799	0.3972
I3-SACE3-27	0.2079	0.2117	0.0544	0.7151	0.0924	0.2342	0.1066	0.243	0.2731	0.2477	0.1301	0.2371	0.2083	0.0759	0.2426	0.088	0.0734	0.3073	0.2898	0.2771	0.109	0.0755	0.1319	0.0322	0.0626	0.1504	0.1132	0.1857	0.2864	0	0.2237	0.1221	0.2248	0.2311	0.2105	0.1801	0.0836	0.2105	0.095	0.1123
I3-SACE3-28	0.0238	0.0226	0.1706	0.5057	0.1506	0.06	0.3006	0.0676	0.0723	0.0521	0.0943	0.0396	0.0531	0.2048	0.0418	0.1356	0.1503	0.1104	0.0776	0.0646	0.1155	0.1507	0.0951	0.203	0.1611	0.0781	0.1328	0.0394	0.5085	0.2237	0	0.1166	0.0321	0.0653	0.0353	0.0465	0.1406	0.025	0.1294	0.112
I3-SACE3-29	0.0976	0.1056	0.0725	0.593	0.0928	0.1183	0.1994	0.124	0.1653	0.1257	0.0473	0.1287	0.088	0.1046	0.1367	0.0478	0.0567	0.1859	0.1757	0.1603	0.0613	0.0633	0.0433	0.1015	0.0705	0.0453	0.1104	0.0804	0.407	0.1221	0.1166	0	0.1208	0.1194	0.1086	0.0731	0.0575	0.1035	0.0473	0.0421
I3-SACE3-30	0.0318	0.0172	0.1739	0.4904	0.1532	0.0456	0.3017	0.047	0.0506	0.0483	0.0969	0.0139	0.053	0.2082	0.0189	0.1368	0.1516	0.0874	0.065	0.0523	0.1183	0.1549	0.0995	0.2042	0.1622	0.0827	0.1316	0.0464	0.5097	0.2248	0.0321	0.1208	0	0.0415	0.018	0.0515	0.1431	0.0217	0.1328	0.1142
I3-SACE3-31	0.0543	0.0479	0.18	0.4841	0.1621	0.0394	0.311	0.0262	0.0599	0.0514	0.1024	0.0348	0.0431	0.2173	0.047	0.1448	0.1577	0.0763	0.0669	0.0615	0.1307	0.1587	0.102	0.2105	0.1692	0.089	0.1524	0.0757	0.5159	0.2311	0.0653	0.1194	0.0415	0	0.047	0.0611	0.1646	0.0506	0.14	0.1187
I3-SACE3-32	0.0321	0.018	0.159	0.5067	0.1392	0.0433	0.2874	0.0511	0.0678	0.0584	0.0835	0.0309	0.0426	0.1935	0.0368	0.1226	0.1376	0.1044	0.0797	0.0666	0.1032	0.1403	0.0859	0.1899	0.1479	0.0721	0.1247	0.0358	0.4954	0.2105	0.0353	0.1086	0.018	0.047	0	0.0386	0.128	0.0166	0.1181	0.1005
I3-SACE3-33	0.0285	0.0347	0.1267	0.536	0.1188	0.0547	0.257	0.0633	0.0946	0.0682	0.0594	0.0586	0.0324	0.1602	0.0677	0.0948	0.1068	0.1296	0.1117	0.0986	0.0822	0.1068	0.0616	0.1594	0.1185	0.0505	0.1235	0.0308	0.465	0.1801	0.0465	0.0731	0.0515	0.0611	0.0386	0	0.1075	0.035	0.0895	0.0701
I3-SACE3-34	0.1248	0.1282	0.0436	0.632	0.0475	0.1536	0.1605	0.166	0.1895	0.1663	0.0664	0.1537	0.1348	0.087	0.1608	0.037	0.0421	0.2257	0.2077	0.1946	0.0399	0.0437	0.0675	0.0735	0.0385	0.0767	0.0604	0.1038	0.3686	0.0836	0.1406	0.0575	0.1431	0.1646	0.128	0.1075	0	0.1287	0.03	0.056
I3-SACE3-35	0.0185	0.0151	0.1595	0.5062	0.14	0.0382	0.2874	0.0488	0.0684	0.0488	0.0813	0.0317	0.0354	0.1934	0.0363	0.1225	0.1372	0.102	0.0793	0.0666	0.104	0.1396	0.085	0.1899	0.1479	0.0699	0.1283	0.0299	0.4954	0.2105	0.025	0.1035	0.0217	0.0506	0.0166	0.035	0.1287	0	0.1178	0.0989
I3-SACE3-36	0.1131	0.1172	0.044	0.6211	0.0494	0.1398	0.1732	0.1481	0.1785	0.1533	0.0377	0.1427	0.1138	0.0854	0.15	0.0219	0.0317	0.2146	0.1968	0.1836	0.0283	0.0316	0.0394	0.0768	0.0359	0.0563	0.0757	0.093	0.3799	0.095	0.1294	0.0473	0.1328	0.14	0.1181	0.0895	0.03	0.1178	0	0.0278
I3-SACE3-37	0.0955	0.0999	0.0613	0.6028	0.0697	0.1219	0.1934	0.1307	0.1609	0.1354	0.0179	0.1248	0.096	0.1016	0.1312	0.0284	0.039	0.195	0.1775	0.1648	0.0395	0.0412	0.0226	0.0917	0.0513	0.0381	0.0941	0.0744	0.3972	0.1123	0.112	0.0421	0.1142	0.1187	0.1005	0.0701	0.056	0.0989	0.0278	0

## Sheet: C. parapsilosis
40
I3-CAPA7-32	0	0.0996	0.7649	0.7075	0.0688	0.1129	0.101	0.5562	0.0598	0.0798	0.1702	0.0976	0.0643	0.0573	0.0727	0.0586	0.0823	0.0828	0.2637	0.1113	0.0743	0.0409	0.1537	0.1169	0.0774	0.0425	0.1155	0.0469	0.0802	0.3801	0.124	0.2462	0.0502	0.0675	0.1281	0.0315	0.085	0.0902	0.1012	0.0652
I3-CAPA7-39	0.0996	0	0.6755	0.6294	0.1063	0.0272	0.1895	0.4754	0.1352	0.1189	0.2324	0.141	0.0669	0.1022	0.1527	0.096	0.1767	0.0694	0.1697	0.1171	0.138	0.0726	0.0582	0.0585	0.0856	0.1155	0.0308	0.1105	0.1123	0.2952	0.0695	0.3404	0.0718	0.1446	0.1061	0.0779	0.1682	0.1806	0.1787	0.1338
I3-CAPA7-26 ® C. metapsilosis	0.7649	0.6755	0	0.2154	0.7627	0.6675	0.8332	0.2214	0.8037	0.7695	0.8289	0.795	0.7201	0.7558	0.8216	0.7275	0.83	0.7283	0.5306	0.7522	0.7997	0.7376	0.6329	0.6968	0.7499	0.7746	0.6626	0.7664	0.7659	0.4005	0.7125	1	0.7334	0.7839	0.6981	0.7486	0.8416	0.8194	0.8537	0.805
I3-CAPA7-11 ® C. metapsilosis	0.7075	0.6294	0.2154	0	0.6778	0.6097	0.7696	0.2324	0.7382	0.6481	0.7233	0.6928	0.6537	0.6982	0.7656	0.6574	0.7487	0.6656	0.4738	0.6852	0.6836	0.6854	0.5795	0.6349	0.6964	0.7037	0.6036	0.7047	0.6804	0.3537	0.6158	0.8649	0.6772	0.7335	0.6195	0.7017	0.7903	0.7393	0.8062	0.7521
I3-CAPA7-16	0.0688	0.1063	0.7627	0.6778	0	0.1006	0.1389	0.5621	0.0628	0.0752	0.1855	0.0652	0.0527	0.0954	0.0923	0.0621	0.0887	0.0754	0.2502	0.0739	0.0844	0.0575	0.1446	0.0819	0.0477	0.0717	0.1091	0.0508	0.0718	0.3757	0.0841	0.2401	0.0649	0.1239	0.1109	0.0665	0.1141	0.1283	0.1284	0.0762
I3-CAPA7-19	0.1129	0.0272	0.6675	0.6097	0.1006	0	0.19	0.4689	0.1396	0.1087	0.2241	0.1345	0.0647	0.1142	0.1692	0.0836	0.1707	0.0651	0.1548	0.1126	0.1382	0.0877	0.0536	0.0556	0.0881	0.1162	0.018	0.1115	0.1085	0.2868	0.0568	0.3379	0.0819	0.155	0.0934	0.0954	0.1874	0.1754	0.198	0.1499
I3-CAPA7-24	0.101	0.1895	0.8332	0.7696	0.1389	0.19	0	0.6291	0.117	0.1419	0.0931	0.1687	0.1358	0.1006	0.1054	0.1235	0.1027	0.1376	0.3297	0.1807	0.1165	0.1232	0.2206	0.1972	0.1617	0.0965	0.1925	0.0996	0.11	0.4509	0.1975	0.1801	0.125	0.0639	0.171	0.1171	0.0849	0.0493	0.086	0.1044
I3-CAPA7-27 ® C. metapsilosis	0.5562	0.4754	0.2214	0.2324	0.5621	0.4689	0.6291	0	0.6025	0.5717	0.6268	0.5867	0.5185	0.5454	0.6156	0.5269	0.6238	0.5308	0.3355	0.5522	0.5969	0.5324	0.4341	0.4967	0.5494	0.5733	0.4615	0.5628	0.5605	0.198	0.5125	0.7914	0.5282	0.584	0.5022	0.5477	0.6401	0.6098	0.6526	0.5994
I3-CAPA7-17	0.0598	0.1352	0.8037	0.7382	0.0628	0.1396	0.117	0.6025	0	0.0938	0.1822	0.0747	0.0905	0.0881	0.046	0.0929	0.0606	0.0904	0.29	0.0935	0.0776	0.0768	0.1811	0.115	0.0647	0.0524	0.1436	0.056	0.0917	0.4128	0.1419	0.2069	0.0819	0.0921	0.1361	0.0664	0.0599	0.1011	0.0688	0.0513
I3-CAPA7-06	0.0798	0.1189	0.7695	0.6481	0.0752	0.1087	0.1419	0.5717	0.0938	0	0.1681	0.0908	0.0619	0.0855	0.1284	0.0685	0.1255	0.0706	0.2532	0.1283	0.0498	0.0651	0.1508	0.1252	0.0996	0.0669	0.1153	0.0675	0.0685	0.3852	0.1122	0.2589	0.0722	0.1178	0.1027	0.0596	0.1479	0.123	0.1593	0.1121
I3-CAPA7-08	0.1702	0.2324	0.8289	0.7233	0.1855	0.2241	0.0931	0.6268	0.1822	0.1681	0	0.2159	0.1791	0.146	0.1876	0.1681	0.1753	0.1779	0.3262	0.2411	0.1649	0.1787	0.2452	0.2438	0.22	0.1445	0.2255	0.166	0.159	0.4396	0.2124	0.2169	0.1808	0.125	0.166	0.1729	0.1656	0.1216	0.1664	0.1735
I3-CAPA7-15	0.0976	0.141	0.795	0.6928	0.0652	0.1345	0.1687	0.5867	0.0747	0.0908	0.2159	0	0.0878	0.107	0.0898	0.1037	0.0801	0.0956	0.2826	0.0553	0.0916	0.0914	0.18	0.1106	0.0787	0.1019	0.141	0.0766	0.0814	0.4059	0.1271	0.2107	0.0788	0.1456	0.1331	0.0981	0.115	0.1493	0.131	0.09
I3-CAPA7-02	0.0643	0.0669	0.7201	0.6537	0.0527	0.0647	0.1358	0.5185	0.0905	0.0619	0.1791	0.0878	0	0.0655	0.1188	0.0395	0.1244	0.0544	0.209	0.0943	0.0831	0.037	0.0995	0.0755	0.0584	0.0653	0.0623	0.0652	0.0551	0.3313	0.0792	0.2843	0.0459	0.1067	0.089	0.0506	0.1399	0.1205	0.1528	0.1019
I3-CAPA7-31	0.0573	0.1022	0.7558	0.6982	0.0954	0.1142	0.1006	0.5454	0.0881	0.0855	0.146	0.107	0.0655	0	0.0733	0.0833	0.0968	0.0674	0.2535	0.1235	0.0696	0.0456	0.1439	0.1325	0.101	0.0569	0.1128	0.054	0.0567	0.3703	0.1342	0.2563	0.0501	0.0606	0.1052	0.0552	0.0953	0.0875	0.1087	0.056
I3-CAPA7-29	0.0727	0.1527	0.8216	0.7656	0.0923	0.1692	0.1054	0.6156	0.046	0.1284	0.1876	0.0898	0.1188	0.0733	0	0.1189	0.0482	0.1149	0.3222	0.1001	0.0875	0.0925	0.2102	0.1467	0.0875	0.0773	0.1732	0.0647	0.099	0.4382	0.1719	0.1884	0.0921	0.0828	0.1696	0.0845	0.0324	0.0971	0.0441	0.0264
I3-CAPA7-21	0.0586	0.096	0.7275	0.6574	0.0621	0.0836	0.1235	0.5269	0.0929	0.0685	0.1681	0.1037	0.0395	0.0833	0.1189	0	0.1115	0.0775	0.2164	0.112	0.0877	0.0539	0.1168	0.0992	0.0785	0.0675	0.0862	0.0652	0.0722	0.3414	0.0927	0.2789	0.0685	0.097	0.0977	0.0515	0.1395	0.1086	0.1551	0.1093
I3-CAPA7-09	0.0823	0.1767	0.83	0.7487	0.0887	0.1707	0.1027	0.6238	0.0606	0.1255	0.1753	0.0801	0.1244	0.0968	0.0482	0.1115	0	0.1184	0.3203	0.1042	0.095	0.115	0.2172	0.1511	0.1088	0.0818	0.1804	0.0721	0.1052	0.446	0.1638	0.1762	0.1076	0.0894	0.1656	0.1073	0.05	0.0877	0.069	0.0576
I3-CAPA7-03	0.0828	0.0694	0.7283	0.6656	0.0754	0.0651	0.1376	0.5308	0.0904	0.0706	0.1779	0.0956	0.0544	0.0674	0.1149	0.0775	0.1184	0	0.2143	0.0918	0.0814	0.0569	0.109	0.0836	0.0775	0.0659	0.0772	0.0557	0.0602	0.3491	0.0793	0.2807	0.0342	0.1116	0.0682	0.0621	0.1319	0.1245	0.1416	0.095
I3-CAPA7-14	0.2637	0.1697	0.5306	0.4738	0.2502	0.1548	0.3297	0.3355	0.29	0.2532	0.3262	0.2826	0.209	0.2535	0.3222	0.2164	0.3203	0.2143	0	0.2621	0.2868	0.2316	0.1147	0.1823	0.2402	0.2656	0.1516	0.2629	0.2532	0.2165	0.1946	0.4846	0.2326	0.2901	0.1809	0.2405	0.3373	0.3047	0.3427	0.3004
I3-CAPA7-23	0.1113	0.1171	0.7522	0.6852	0.0739	0.1126	0.1807	0.5522	0.0935	0.1283	0.2411	0.0553	0.0943	0.1235	0.1001	0.112	0.1042	0.0918	0.2621	0	0.1302	0.0988	0.1595	0.0882	0.0691	0.1217	0.1206	0.0884	0.1046	0.3727	0.1093	0.2484	0.0814	0.1532	0.1405	0.1093	0.1264	0.1759	0.1398	0.1014
I3-CAPA7-05	0.0743	0.138	0.7997	0.6836	0.0844	0.1382	0.1165	0.5969	0.0776	0.0498	0.1649	0.0916	0.0831	0.0696	0.0875	0.0877	0.095	0.0814	0.2868	0.1302	0	0.0784	0.1796	0.1413	0.1091	0.0557	0.1424	0.0508	0.0569	0.4106	0.1419	0.2305	0.0756	0.0955	0.1311	0.0706	0.108	0.1034	0.1229	0.0752
I3-CAPA7-37	0.0409	0.0726	0.7376	0.6854	0.0575	0.0877	0.1232	0.5324	0.0768	0.0651	0.1787	0.0914	0.037	0.0456	0.0925	0.0539	0.115	0.0569	0.2316	0.0988	0.0784	0	0.1201	0.0988	0.063	0.0538	0.0884	0.0497	0.0551	0.3546	0.1056	0.2785	0.0361	0.0806	0.0979	0.0222	0.1119	0.1114	0.1212	0.0721
I3-CAPA7-01	0.1537	0.0582	0.6329	0.5795	0.1446	0.0536	0.2206	0.4341	0.1811	0.1508	0.2452	0.18	0.0995	0.1439	0.2102	0.1168	0.2172	0.109	0.1147	0.1595	0.1796	0.1201	0	0.079	0.1299	0.1558	0.0478	0.1546	0.1472	0.2572	0.093	0.3793	0.124	0.1868	0.1048	0.1292	0.2258	0.2055	0.2321	0.1888
I3-CAPA7-20	0.1169	0.0585	0.6968	0.6349	0.0819	0.0556	0.1972	0.4967	0.115	0.1252	0.2438	0.1106	0.0755	0.1325	0.1467	0.0992	0.1511	0.0836	0.1823	0.0882	0.1413	0.0988	0.079	0	0.0654	0.1263	0.0523	0.1108	0.1175	0.3092	0.0667	0.3107	0.0912	0.1706	0.13	0.1043	0.1632	0.1847	0.1728	0.1275
I3-CAPA7-13	0.0774	0.0856	0.7499	0.6964	0.0477	0.0881	0.1617	0.5494	0.0647	0.0996	0.22	0.0787	0.0584	0.101	0.0875	0.0785	0.1088	0.0775	0.2402	0.0691	0.1091	0.063	0.1299	0.0654	0	0.0892	0.0935	0.0752	0.0897	0.3653	0.0955	0.2583	0.0683	0.1323	0.1293	0.0678	0.1105	0.1471	0.1176	0.0812
I3-CAPA7-10	0.0425	0.1155	0.7746	0.7037	0.0717	0.1162	0.0965	0.5733	0.0524	0.0669	0.1445	0.1019	0.0653	0.0569	0.0773	0.0675	0.0818	0.0659	0.2656	0.1217	0.0557	0.0538	0.1558	0.1263	0.0892	0	0.1186	0.0441	0.0646	0.3898	0.1222	0.2313	0.0585	0.0667	0.1117	0.0459	0.0917	0.0852	0.1047	0.0685
I3-CAPA7-12	0.1155	0.0308	0.6626	0.6036	0.1091	0.018	0.1925	0.4615	0.1436	0.1153	0.2255	0.141	0.0623	0.1128	0.1732	0.0862	0.1804	0.0772	0.1516	0.1206	0.1424	0.0884	0.0478	0.0523	0.0935	0.1186	0	0.1214	0.1113	0.2752	0.0646	0.3437	0.0887	0.1546	0.0998	0.0994	0.1922	0.1768	0.2036	0.1544
I3-CAPA7-25	0.0469	0.1105	0.7664	0.7047	0.0508	0.1115	0.0996	0.5628	0.056	0.0675	0.166	0.0766	0.0652	0.054	0.0647	0.0652	0.0721	0.0557	0.2629	0.0884	0.0508	0.0497	0.1546	0.1108	0.0752	0.0441	0.1214	0	0.0512	0.3883	0.1125	0.2364	0.0434	0.0852	0.1078	0.0451	0.0879	0.0948	0.1017	0.0497
I3-CAPA7-04	0.0802	0.1123	0.7659	0.6804	0.0718	0.1085	0.11	0.5605	0.0917	0.0685	0.159	0.0814	0.0551	0.0567	0.099	0.0722	0.1052	0.0602	0.2532	0.1046	0.0569	0.0551	0.1472	0.1175	0.0897	0.0646	0.1113	0.0512	0	0.3786	0.1194	0.2437	0.0523	0.1001	0.102	0.0682	0.1132	0.1078	0.1268	0.0844
I3-CAPA7-18 ® C. metapsilosis	0.3801	0.2952	0.4005	0.3537	0.3757	0.2868	0.4509	0.198	0.4128	0.3852	0.4396	0.4059	0.3313	0.3703	0.4382	0.3414	0.446	0.3491	0.2165	0.3727	0.4106	0.3546	0.2572	0.3092	0.3653	0.3898	0.2752	0.3883	0.3786	0	0.3254	0.6092	0.3556	0.405	0.3151	0.3669	0.4595	0.4292	0.4716	0.4202
I3-CAPA7-33	0.124	0.0695	0.7125	0.6158	0.0841	0.0568	0.1975	0.5125	0.1419	0.1122	0.2124	0.1271	0.0792	0.1342	0.1719	0.0927	0.1638	0.0793	0.1946	0.1093	0.1419	0.1056	0.093	0.0667	0.0955	0.1222	0.0646	0.1125	0.1194	0.3254	0	0.3123	0.0923	0.1773	0.0968	0.1123	0.1948	0.1819	0.2025	0.1538
I3-CAPA7-07	0.2462	0.3404	1	0.8649	0.2401	0.3379	0.1801	0.7914	0.2069	0.2589	0.2169	0.2107	0.2843	0.2563	0.1884	0.2789	0.1762	0.2807	0.4846	0.2484	0.2305	0.2785	0.3793	0.3107	0.2583	0.2313	0.3437	0.2364	0.2437	0.6092	0.3123	0	0.2715	0.2276	0.3174	0.2707	0.1727	0.1884	0.1721	0.2095
I3-CAPA7-28	0.0502	0.0718	0.7334	0.6772	0.0649	0.0819	0.125	0.5282	0.0819	0.0722	0.1808	0.0788	0.0459	0.0501	0.0921	0.0685	0.1076	0.0342	0.2326	0.0814	0.0756	0.0361	0.124	0.0912	0.0683	0.0585	0.0887	0.0434	0.0523	0.3556	0.0923	0.2715	0	0.0965	0.087	0.0428	0.1146	0.1198	0.1308	0.0777
I3-CAPA7-30	0.0675	0.1446	0.7839	0.7335	0.1239	0.155	0.0639	0.584	0.0921	0.1178	0.125	0.1456	0.1067	0.0606	0.0828	0.097	0.0894	0.1116	0.2901	0.1532	0.0955	0.0806	0.1868	0.1706	0.1323	0.0667	0.1546	0.0852	0.1001	0.405	0.1773	0.2276	0.0965	0	0.144	0.0752	0.0696	0.0608	0.0793	0.0757
I3-CAPA7-34	0.1281	0.1061	0.6981	0.6195	0.1109	0.0934	0.171	0.5022	0.1361	0.1027	0.166	0.1331	0.089	0.1052	0.1696	0.0977	0.1656	0.0682	0.1809	0.1405	0.1311	0.0979	0.1048	0.13	0.1293	0.1117	0.0998	0.1078	0.102	0.3151	0.0968	0.3174	0.087	0.144	0	0.104	0.187	0.1499	0.1983	0.1521
CCY 29-20-8	0.0315	0.0779	0.7486	0.7017	0.0665	0.0954	0.1171	0.5477	0.0664	0.0596	0.1729	0.0981	0.0506	0.0552	0.0845	0.0515	0.1073	0.0621	0.2405	0.1093	0.0706	0.0222	0.1292	0.1043	0.0678	0.0459	0.0994	0.0451	0.0682	0.3669	0.1123	0.2707	0.0428	0.0752	0.104	0	0.0986	0.1075	0.1072	0.0677
I3-CAPA7-35	0.085	0.1682	0.8416	0.7903	0.1141	0.1874	0.0849	0.6401	0.0599	0.1479	0.1656	0.115	0.1399	0.0953	0.0324	0.1395	0.05	0.1319	0.3373	0.1264	0.108	0.1119	0.2258	0.1632	0.1105	0.0917	0.1922	0.0879	0.1132	0.4595	0.1948	0.1727	0.1146	0.0696	0.187	0.0986	0	0.0921	0.0193	0.0423
ATCC 90018	0.0902	0.1806	0.8194	0.7393	0.1283	0.1754	0.0493	0.6098	0.1011	0.123	0.1216	0.1493	0.1205	0.0875	0.0971	0.1086	0.0877	0.1245	0.3047	0.1759	0.1034	0.1114	0.2055	0.1847	0.1471	0.0852	0.1768	0.0948	0.1078	0.4292	0.1819	0.1884	0.1198	0.0608	0.1499	0.1075	0.0921	0	0.0972	0.0959
I3-CAPA7-22	0.1012	0.1787	0.8537	0.8062	0.1284	0.198	0.086	0.6526	0.0688	0.1593	0.1664	0.131	0.1528	0.1087	0.0441	0.1551	0.069	0.1416	0.3427	0.1398	0.1229	0.1212	0.2321	0.1728	0.1176	0.1047	0.2036	0.1017	0.1268	0.4716	0.2025	0.1721	0.1308	0.0793	0.1983	0.1072	0.0193	0.0972	0	0.0551
I3-CAPA7-36	0.0652	0.1338	0.805	0.7521	0.0762	0.1499	0.1044	0.5994	0.0513	0.1121	0.1735	0.09	0.1019	0.056	0.0264	0.1093	0.0576	0.095	0.3004	0.1014	0.0752	0.0721	0.1888	0.1275	0.0812	0.0685	0.1544	0.0497	0.0844	0.4202	0.1538	0.2095	0.0777	0.0757	0.1521	0.0677	0.0423	0.0959	0.0551	0

## Sheet: C. lusitaniae
40
I1-CALU2-34	0	0.8349	0.2104	0.4055	0.3347	0.1183	0.1806	0.2457	0.2508	0.7464	0.2187	0.2381	0.2558	0.0772	0.095	0.231	0.5777	0.5981	0.2805	0.3602	0.0753	0.3328	0.1382	0.1705	0.9579	0.1345	0.4771	0.1203	0.0961	0.4285	0.4899	0.6638	0.1307	0.1054	0.1325	0.1016	0.8364	0.3894	0.091	0.1017
I1-CALU2-35	0.8349	0	0.6374	0.4674	0.5369	0.793	0.6613	0.6179	0.6465	0.1015	0.6388	0.6297	0.6251	0.8814	0.7966	0.608	0.3179	0.3117	0.6007	0.5084	0.8051	0.5642	0.7742	0.6895	0.1235	0.7831	0.4166	0.8919	0.8147	0.4452	0.3796	0.2694	0.7454	0.7919	0.7606	0.7751	0.0562	0.7904	0.8428	0.8712
I1-CALU2-36	0.2104	0.6374	0	0.2114	0.14	0.2011	0.1639	0.0967	0.1041	0.5419	0.1685	0.0968	0.1024	0.2489	0.1835	0.0408	0.3791	0.3967	0.2745	0.1573	0.1766	0.1277	0.2488	0.1402	0.7506	0.2217	0.2691	0.2678	0.1919	0.2846	0.2926	0.4605	0.1291	0.1787	0.1909	0.1468	0.6315	0.4991	0.2241	0.245
I1-CALU2-37	0.4055	0.4674	0.2114	0	0.082	0.3663	0.2325	0.1722	0.2028	0.4208	0.2258	0.1897	0.1829	0.4547	0.3704	0.1811	0.1932	0.2112	0.2377	0.0849	0.3746	0.1113	0.3503	0.2629	0.5766	0.3581	0.1227	0.4649	0.3877	0.1991	0.1139	0.2651	0.318	0.3647	0.3315	0.3473	0.4699	0.4769	0.4122	0.4378
I1-CALU2-38	0.3347	0.5369	0.14	0.082	0	0.297	0.1903	0.1017	0.1308	0.4919	0.1825	0.1187	0.1132	0.3837	0.2997	0.1099	0.2639	0.2806	0.2753	0.0723	0.3045	0.0521	0.2922	0.205	0.6455	0.2923	0.1935	0.3938	0.3166	0.2651	0.1866	0.3347	0.2471	0.2937	0.2625	0.2765	0.54	0.5315	0.3422	0.3686
I1-CALU2-39	0.1183	0.793	0.2011	0.3663	0.297	0	0.1411	0.2922	0.3028	0.6925	0.1567	0.2935	0.2912	0.0952	0.0278	0.2368	0.5343	0.5476	0.2059	0.3109	0.1096	0.2813	0.0722	0.1103	0.902	0.0454	0.4198	0.1029	0.0296	0.3736	0.4485	0.6136	0.0784	0.0481	0.0419	0.1124	0.7808	0.3086	0.0777	0.1607
I1-CALU2-40	0.1806	0.6613	0.1639	0.2325	0.1903	0.1411	0	0.2338	0.2553	0.5756	0.077	0.2378	0.2491	0.2313	0.1467	0.1865	0.4046	0.425	0.1423	0.2081	0.1543	0.2075	0.1496	0.0655	0.7841	0.1438	0.3054	0.2422	0.165	0.2653	0.3171	0.4899	0.1041	0.1422	0.1109	0.125	0.6638	0.3621	0.1911	0.2237
I1-CALU2-29	0.2457	0.6179	0.0967	0.1722	0.1017	0.2922	0.2338	0	0.0367	0.5734	0.2453	0.0243	0.0286	0.3121	0.2684	0.0575	0.3472	0.3666	0.3449	0.1248	0.2124	0.0967	0.339	0.2181	0.7268	0.3153	0.2745	0.3547	0.2831	0.3459	0.2675	0.4284	0.2179	0.2662	0.2759	0.2196	0.6227	0.5884	0.2936	0.2772
I3-CALU3-01	0.2508	0.6465	0.1041	0.2028	0.1308	0.3028	0.2553	0.0367	0	0.5977	0.2646	0.0259	0.042	0.3179	0.2806	0.0732	0.3732	0.3921	0.3679	0.1494	0.2104	0.1212	0.3465	0.2376	0.7502	0.3228	0.2955	0.358	0.2917	0.3662	0.2954	0.4539	0.2285	0.2729	0.2907	0.2285	0.6477	0.6022	0.2982	0.2735
I3-CALU3-02	0.7464	0.1015	0.5419	0.4208	0.4919	0.6925	0.5756	0.5734	0.5977	0	0.5516	0.5824	0.5678	0.7834	0.7072	0.5435	0.284	0.2745	0.5211	0.4568	0.7159	0.5083	0.6771	0.6016	0.2128	0.6896	0.3582	0.7922	0.7168	0.3625	0.34	0.2315	0.6451	0.6915	0.671	0.6817	0.1009	0.6899	0.7461	0.7826
I3-CALU3-03	0.2187	0.6388	0.1685	0.2258	0.1825	0.1567	0.077	0.2453	0.2646	0.5516	0	0.2475	0.2579	0.2451	0.1612	0.194	0.3815	0.4023	0.1101	0.2166	0.168	0.2145	0.1485	0.0552	0.7608	0.1526	0.2788	0.2554	0.1783	0.2225	0.2932	0.4666	0.109	0.1555	0.1243	0.1671	0.6393	0.3561	0.205	0.2361
I3-CALU3-04	0.2381	0.6297	0.0968	0.1897	0.1187	0.2935	0.2378	0.0243	0.0259	0.5824	0.2475	0	0.0333	0.3112	0.2688	0.0585	0.3642	0.3846	0.3492	0.1451	0.2015	0.1172	0.3399	0.222	0.7427	0.3162	0.2793	0.3525	0.2826	0.3494	0.278	0.4473	0.218	0.265	0.2764	0.2189	0.6336	0.5901	0.2909	0.269
I1-CALU2-30	0.2558	0.6251	0.1024	0.1829	0.1132	0.2912	0.2491	0.0286	0.042	0.5678	0.2579	0.0333	0	0.3173	0.2802	0.0686	0.3542	0.367	0.3579	0.1252	0.2227	0.0855	0.3454	0.2328	0.7128	0.322	0.2568	0.3571	0.2871	0.3465	0.2741	0.4297	0.2175	0.2652	0.2884	0.2221	0.6072	0.5789	0.2966	0.2922
I3-CALU3-05	0.0772	0.8814	0.2489	0.4547	0.3837	0.0952	0.2313	0.3121	0.3179	0.7834	0.2451	0.3112	0.3173	0	0.0866	0.2765	0.6236	0.6367	0.2942	0.398	0.1168	0.3699	0.1108	0.1964	0.9935	0.1061	0.5121	0.044	0.0715	0.4634	0.5374	0.7022	0.1426	0.1001	0.1274	0.1461	0.8731	0.3176	0.0759	0.1246
I3-CALU3-06	0.095	0.7966	0.1835	0.3704	0.2997	0.0278	0.1467	0.2684	0.2806	0.7072	0.1612	0.2688	0.2802	0.0866	0	0.214	0.5388	0.5608	0.2098	0.3221	0.0841	0.2957	0.0853	0.1119	0.9177	0.0551	0.4359	0.1057	0.0245	0.3799	0.4517	0.6246	0.0715	0.0476	0.0444	0.0931	0.7974	0.3332	0.0732	0.137
I3-CALU3-07	0.231	0.608	0.0408	0.1811	0.1099	0.2368	0.1865	0.0575	0.0732	0.5435	0.194	0.0585	0.0686	0.2765	0.214	0	0.3489	0.3706	0.2971	0.1326	0.2012	0.104	0.2859	0.1684	0.7278	0.2598	0.2489	0.3028	0.2268	0.2991	0.2627	0.4344	0.1635	0.2113	0.2216	0.1738	0.6068	0.5328	0.2524	0.2664
I3-CALU3-08	0.5777	0.3179	0.3791	0.1932	0.2639	0.5343	0.4046	0.3472	0.3732	0.284	0.3815	0.3642	0.3542	0.6236	0.5388	0.3489	0	0.0277	0.3373	0.2372	0.5486	0.2881	0.5166	0.4333	0.3984	0.5253	0.1383	0.6332	0.5556	0.1644	0.0924	0.0879	0.4863	0.5328	0.502	0.5159	0.3242	0.5309	0.5841	0.6133
I1-CALU2-31	0.5981	0.3117	0.3967	0.2112	0.2806	0.5476	0.425	0.3666	0.3921	0.2745	0.4023	0.3846	0.367	0.6367	0.5608	0.3706	0.0277	0	0.3572	0.2462	0.5689	0.2983	0.5298	0.4546	0.3816	0.5439	0.1525	0.6468	0.571	0.1848	0.1143	0.0738	0.5001	0.5467	0.5243	0.5354	0.3098	0.5447	0.5991	0.6347
I1-CALU2-32	0.2805	0.6007	0.2745	0.2377	0.2753	0.2059	0.1423	0.3449	0.3679	0.5211	0.1101	0.3492	0.3579	0.2942	0.2098	0.2971	0.3373	0.3572	0	0.2849	0.2275	0.3095	0.1872	0.1446	0.715	0.1964	0.2389	0.3053	0.2282	0.1806	0.2511	0.4231	0.185	0.2054	0.1725	0.2412	0.6036	0.2971	0.2538	0.3023
I1-CALU2-33	0.3602	0.5084	0.1573	0.0849	0.0723	0.3109	0.2081	0.1248	0.1494	0.4568	0.2166	0.1451	0.1252	0.398	0.3221	0.1326	0.2372	0.2462	0.2849	0	0.3293	0.0691	0.312	0.2177	0.605	0.3046	0.1699	0.4082	0.3333	0.253	0.1688	0.3089	0.2629	0.3131	0.2869	0.2971	0.5031	0.5234	0.3629	0.3971
I3-CALU3-26	0.0753	0.8051	0.1766	0.3746	0.3045	0.1096	0.1543	0.2124	0.2104	0.7159	0.168	0.2015	0.2227	0.1168	0.0841	0.2012	0.5486	0.5689	0.2275	0.3293	0	0.3027	0.1463	0.1187	0.9261	0.1274	0.4452	0.1584	0.0959	0.3896	0.4602	0.6337	0.0761	0.0758	0.1019	0.0806	0.8067	0.4156	0.0958	0.0896
I3-CALU3-27	0.3328	0.5642	0.1277	0.1113	0.0521	0.2813	0.2075	0.0967	0.1212	0.5083	0.2145	0.1172	0.0855	0.3699	0.2957	0.104	0.2881	0.2983	0.3095	0.0691	0.3027	0	0.3069	0.2104	0.6461	0.2972	0.194	0.377	0.3039	0.2893	0.2132	0.3544	0.2305	0.2754	0.2633	0.2577	0.5441	0.5297	0.3256	0.3683
I3-CALU3-09	0.1382	0.7742	0.2488	0.3503	0.2922	0.0722	0.1496	0.339	0.3465	0.6771	0.1485	0.3399	0.3454	0.1108	0.0853	0.2859	0.5166	0.5298	0.1872	0.312	0.1463	0.3069	0	0.1416	0.8865	0.0406	0.4055	0.1206	0.0764	0.3553	0.4296	0.5945	0.1321	0.0854	0.0751	0.1585	0.767	0.2783	0.0921	0.1706
I3-CALU3-10	0.1705	0.6895	0.1402	0.2629	0.205	0.1103	0.0655	0.2181	0.2376	0.6016	0.0552	0.222	0.2328	0.1964	0.1119	0.1684	0.4333	0.4546	0.1446	0.2177	0.1187	0.2104	0.1416	0	0.8098	0.1187	0.3299	0.2063	0.129	0.2741	0.3442	0.5187	0.0599	0.1127	0.0849	0.1193	0.6914	0.3723	0.1566	0.1868
I3-CALU3-11	0.9579	0.1235	0.7506	0.5766	0.6455	0.902	0.7841	0.7268	0.7502	0.2128	0.7608	0.7427	0.7128	0.9935	0.9177	0.7278	0.3984	0.3816	0.715	0.605	0.9261	0.6461	0.8865	0.8098	0	0.8944	0.4937	1	0.9267	0.5422	0.4744	0.3343	0.8536	0.8979	0.8808	0.8824	0.1428	0.8887	0.9494	0.9922
I3-CALU3-12	0.1345	0.7831	0.2217	0.3581	0.2923	0.0454	0.1438	0.3153	0.3228	0.6896	0.1526	0.3162	0.322	0.1061	0.0551	0.2598	0.5253	0.5439	0.1964	0.3046	0.1274	0.2972	0.0406	0.1187	0.8944	0	0.4143	0.1145	0.0493	0.3627	0.438	0.6069	0.1083	0.0724	0.0481	0.1318	0.7777	0.2924	0.0923	0.1672
I3-CALU3-13	0.4771	0.4166	0.2691	0.1227	0.1935	0.4198	0.3054	0.2745	0.2955	0.3582	0.2788	0.2793	0.2568	0.5121	0.4359	0.2489	0.1383	0.1525	0.2389	0.1699	0.4452	0.194	0.4055	0.3299	0.4937	0.4143	0	0.5176	0.4442	0.1104	0.0505	0.2154	0.3708	0.4157	0.3978	0.3951	0.3913	0.4278	0.4633	0.5101
I3-CALU3-14	0.1203	0.8919	0.2678	0.4649	0.3938	0.1029	0.2422	0.3547	0.358	0.7922	0.2554	0.3525	0.3571	0.044	0.1057	0.3028	0.6332	0.6468	0.3053	0.4082	0.1584	0.377	0.1206	0.2063	1	0.1145	0.5176	0	0.0867	0.4704	0.5449	0.7098	0.158	0.1131	0.1347	0.1743	0.8782	0.2885	0.0874	0.1535
I3-CALU3-15	0.0961	0.8147	0.1919	0.3877	0.3166	0.0296	0.165	0.2831	0.2917	0.7168	0.1783	0.2826	0.2871	0.0715	0.0245	0.2268	0.5556	0.571	0.2282	0.3333	0.0959	0.3039	0.0764	0.129	0.9267	0.0493	0.4442	0.0867	0	0.3926	0.4674	0.6334	0.0781	0.042	0.058	0.0986	0.8047	0.3213	0.0617	0.137
I3-CALU3-16	0.4285	0.4452	0.2846	0.1991	0.2651	0.3736	0.2653	0.3459	0.3662	0.3625	0.2225	0.3494	0.3465	0.4634	0.3799	0.2991	0.1644	0.1848	0.1806	0.253	0.3896	0.2893	0.3553	0.2741	0.5422	0.3627	0.1104	0.4704	0.3926	0	0.1023	0.2459	0.3234	0.3698	0.3413	0.3654	0.4436	0.3763	0.4224	0.4544
I3-CALU3-17	0.4899	0.3796	0.2926	0.1139	0.1866	0.4485	0.3171	0.2675	0.2954	0.34	0.2932	0.278	0.2741	0.5374	0.4517	0.2627	0.0924	0.1143	0.2511	0.1688	0.4602	0.2132	0.4296	0.3442	0.4744	0.438	0.0505	0.5449	0.4674	0.1023	0	0.1746	0.398	0.4446	0.4127	0.428	0.3834	0.4567	0.4947	0.5228
I3-CALU3-18	0.6638	0.2694	0.4605	0.2651	0.3347	0.6136	0.4899	0.4284	0.4539	0.2315	0.4666	0.4473	0.4297	0.7022	0.6246	0.4344	0.0879	0.0738	0.4231	0.3089	0.6337	0.3544	0.5945	0.5187	0.3343	0.6069	0.2154	0.7098	0.6334	0.2459	0.1746	0	0.563	0.6097	0.5864	0.5973	0.2681	0.6076	0.6619	0.6965
I3-CALU3-19	0.1307	0.7454	0.1291	0.318	0.2471	0.0784	0.1041	0.2179	0.2285	0.6451	0.109	0.218	0.2175	0.1426	0.0715	0.1635	0.4863	0.5001	0.185	0.2629	0.0761	0.2305	0.1321	0.0599	0.8536	0.1083	0.3708	0.158	0.0781	0.3234	0.398	0.563	0	0.0634	0.0736	0.0719	0.7309	0.3761	0.1089	0.1455
I3-CALU3-20	0.1054	0.7919	0.1787	0.3647	0.2937	0.0481	0.1422	0.2662	0.2729	0.6915	0.1555	0.265	0.2652	0.1001	0.0476	0.2113	0.5328	0.5467	0.2054	0.3131	0.0758	0.2754	0.0854	0.1127	0.8979	0.0724	0.4157	0.1131	0.042	0.3698	0.4446	0.6097	0.0634	0	0.0561	0.0797	0.7758	0.3425	0.0578	0.1302
I3-CALU3-21	0.1325	0.7606	0.1909	0.3315	0.2625	0.0419	0.1109	0.2759	0.2907	0.671	0.1243	0.2764	0.2884	0.1274	0.0444	0.2216	0.502	0.5243	0.1725	0.2869	0.1019	0.2633	0.0751	0.0849	0.8808	0.0481	0.3978	0.1347	0.058	0.3413	0.4127	0.5864	0.0736	0.0561	0	0.1025	0.7584	0.3202	0.0885	0.1566
I3-CALU3-22	0.1016	0.7751	0.1468	0.3473	0.2765	0.1124	0.125	0.2196	0.2285	0.6817	0.1671	0.2189	0.2221	0.1461	0.0931	0.1738	0.5159	0.5354	0.2412	0.2971	0.0806	0.2577	0.1585	0.1193	0.8824	0.1318	0.3951	0.1743	0.0986	0.3654	0.428	0.5973	0.0719	0.0797	0.1025	0	0.7543	0.3976	0.122	0.1449
I3-CALU3-23	0.8364	0.0562	0.6315	0.4699	0.54	0.7808	0.6638	0.6227	0.6477	0.1009	0.6393	0.6336	0.6072	0.8731	0.7974	0.6068	0.3242	0.3098	0.6036	0.5031	0.8067	0.5441	0.767	0.6914	0.1428	0.7777	0.3913	0.8782	0.8047	0.4436	0.3834	0.2681	0.7309	0.7758	0.7584	0.7543	0	0.7643	0.8227	0.869
I3-CALU3-24	0.3894	0.7904	0.4991	0.4769	0.5315	0.3086	0.3621	0.5884	0.6022	0.6899	0.3561	0.5901	0.5789	0.3176	0.3332	0.5328	0.5309	0.5447	0.2971	0.5234	0.4156	0.5297	0.2783	0.3723	0.8887	0.2924	0.4278	0.2885	0.3213	0.3763	0.4567	0.6076	0.3761	0.3425	0.3202	0.3976	0.7643	0	0.3508	0.4359
I3-CALU3-25	0.091	0.8428	0.2241	0.4122	0.3422	0.0777	0.1911	0.2936	0.2982	0.7461	0.205	0.2909	0.2966	0.0759	0.0732	0.2524	0.5841	0.5991	0.2538	0.3629	0.0958	0.3256	0.0921	0.1566	0.9494	0.0923	0.4633	0.0874	0.0617	0.4224	0.4947	0.6619	0.1089	0.0578	0.0885	0.122	0.8227	0.3508	0	0.0929
CCY 29-59-1	0.1017	0.8712	0.245	0.4378	0.3686	0.1607	0.2237	0.2772	0.2735	0.7826	0.2361	0.269	0.2922	0.1246	0.137	0.2664	0.6133	0.6347	0.3023	0.3971	0.0896	0.3683	0.1706	0.1868	0.9922	0.1672	0.5101	0.1535	0.137	0.4544	0.5228	0.6965	0.1455	0.1302	0.1566	0.1449	0.869	0.4359	0.0929	0

## Sheet: C. guilliermondii
22
I1-CAGU2-28	0	0.0331	0.0583	0.0472	0.1443	0.0319	0.0674	0.0547	0.0737	0.0576	0.0469	0.0537	0.0916	0.1431	0.0405	0.275	0.7648	0.119	0.0719	0.256	0.068	0.8103
I1-CAGU2-37	0.0331	0	0.039	0.0227	0.1182	0.0061	0.0459	0.029	0.0476	0.0344	0.0334	0.0271	0.0653	0.117	0.0362	0.2984	0.7953	0.093	0.0459	0.2259	0.0436	0.8367
I1-CAGU2-38	0.0583	0.039	0	0.0417	0.1284	0.039	0.0472	0.0664	0.0595	0.0707	0.038	0.0426	0.0588	0.1273	0.0258	0.2884	0.7918	0.1032	0.0572	0.2158	0.0441	0.8274
I1-CAGU2-39	0.0472	0.0227	0.0417	0	0.0988	0.0191	0.0588	0.0402	0.0293	0.0407	0.0527	0.037	0.0741	0.0974	0.0403	0.3166	0.8065	0.0733	0.0265	0.2152	0.0575	0.8559
I1-CAGU2-40	0.1443	0.1182	0.1284	0.0988	0	0.1157	0.1567	0.0936	0.0717	0.1086	0.1512	0.134	0.1721	0.0162	0.136	0.4143	0.8868	0.0339	0.0736	0.1984	0.1562	0.9544
I1-CAGU2-20	0.0319	0.0061	0.039	0.0191	0.1157	0	0.0464	0.0285	0.0451	0.0341	0.0356	0.027	0.0644	0.1145	0.0359	0.2999	0.7944	0.0904	0.0433	0.2259	0.0433	0.8388
I1-CAGU2-21	0.0674	0.0459	0.0472	0.0588	0.1567	0.0464	0	0.0698	0.0852	0.0533	0.0228	0.0243	0.0311	0.1545	0.0452	0.2627	0.781	0.1305	0.0834	0.2324	0.0144	0.8032
I1-CAGU2-22	0.0547	0.029	0.0664	0.0402	0.0936	0.0285	0.0698	0	0.0329	0.0246	0.0578	0.0513	0.0886	0.0925	0.0628	0.3218	0.8045	0.0684	0.0454	0.2448	0.0665	0.8608
I1-CAGU2-29	0.0737	0.0476	0.0595	0.0293	0.0717	0.0451	0.0852	0.0329	0	0.0387	0.0806	0.0629	0.1018	0.0694	0.0655	0.345	0.8308	0.0453	0.0142	0.2136	0.0859	0.8838
I1-CAGU2-30	0.0576	0.0344	0.0707	0.0407	0.1086	0.0341	0.0533	0.0246	0.0387	0	0.0473	0.0424	0.0801	0.1067	0.0662	0.3086	0.7951	0.0827	0.0482	0.2466	0.0518	0.8468
I1-CAGU2-31	0.0469	0.0334	0.038	0.0527	0.1512	0.0356	0.0228	0.0578	0.0806	0.0473	0	0.0231	0.0513	0.1501	0.0277	0.266	0.7761	0.126	0.0789	0.2375	0.0239	0.8056
I1-CAGU2-32	0.0537	0.0271	0.0426	0.037	0.134	0.027	0.0243	0.0513	0.0629	0.0424	0.0231	0	0.0461	0.1305	0.0356	0.2866	0.7955	0.1061	0.0604	0.226	0.0298	0.8262
I1-CAGU2-23	0.0916	0.0653	0.0588	0.0741	0.1721	0.0644	0.0311	0.0886	0.1018	0.0801	0.0513	0.0461	0	0.1708	0.0638	0.2452	0.782	0.1464	0.0998	0.2267	0.0333	0.791
I1-CAGU2-33	0.1431	0.117	0.1273	0.0974	0.0162	0.1145	0.1545	0.0925	0.0694	0.1067	0.1501	0.1305	0.1708	0	0.1348	0.414	0.8837	0.0262	0.0712	0.2112	0.1549	0.9533
I1-CAGU2-24	0.0405	0.0362	0.0258	0.0403	0.136	0.0359	0.0452	0.0628	0.0655	0.0662	0.0277	0.0356	0.0638	0.1348	0	0.2802	0.7871	0.1108	0.0637	0.2235	0.0458	0.8195
I1-CAGU2-25 ® S. cerevisiae	0.275	0.2984	0.2884	0.3166	0.4143	0.2999	0.2627	0.3218	0.345	0.3086	0.266	0.2866	0.2452	0.414	0.2802	0	0.7037	0.3893	0.3431	0.4546	0.2592	0.6427
I1-CAGU2-26 ® C. albicans	0.7648	0.7953	0.7918	0.8065	0.8868	0.7944	0.781	0.8045	0.8308	0.7951	0.7761	0.7955	0.782	0.8837	0.7871	0.7037	0	0.8622	0.831	1	0.7705	0.1535
I1-CAGU2-34	0.119	0.093	0.1032	0.0733	0.0339	0.0904	0.1305	0.0684	0.0453	0.0827	0.126	0.1061	0.1464	0.0262	0.1108	0.3893	0.8622	0	0.0471	0.2187	0.1308	0.9292
I1-CAGU2-35	0.0719	0.0459	0.0572	0.0265	0.0736	0.0433	0.0834	0.0454	0.0142	0.0482	0.0789	0.0604	0.0998	0.0712	0.0637	0.3431	0.831	0.0471	0	0.2014	0.0839	0.8821
I1-CAGU2-27	0.256	0.2259	0.2158	0.2152	0.1984	0.2259	0.2324	0.2448	0.2136	0.2466	0.2375	0.226	0.2267	0.2112	0.2235	0.4546	1	0.2187	0.2014	0	0.2364	0.9956
I1-CAGU2-36	0.068	0.0436	0.0441	0.0575	0.1562	0.0433	0.0144	0.0665	0.0859	0.0518	0.0239	0.0298	0.0333	0.1549	0.0458	0.2592	0.7705	0.1308	0.0839	0.2364	0	0.8003
CCY 29-4-21 ® C. albicans	0.8103	0.8367	0.8274	0.8559	0.9544	0.8388	0.8032	0.8608	0.8838	0.8468	0.8056	0.8262	0.791	0.9533	0.8195	0.6427	0.1535	0.9292	0.8821	0.9956	0.8003	0

## Sheet: C. pelliculosa
18
I3-CAPE3-10	0	0.0897	0.6964	0.6883	0.0683	0.0878	0.0822	0.2146	0.3108	0.1842	0.0726	0.1683	0.1257	0.0939	0.1798	0.1395	0.0625	0.5703
I3-CAPE3-11	0.0897	0	0.7748	0.7725	0.1165	0.1471	0.1667	0.1293	0.2254	0.0989	0.0221	0.0829	0.0405	0.1381	0.0918	0.0634	0.049	0.6555
I1-CAPE2-35 ® C. krusei	0.6964	0.7748	0	0.0885	0.6661	0.6403	0.6699	0.9039	1	0.8734	0.7603	0.8574	0.815	0.6652	0.8642	0.799	0.7492	0.1871
I1-CAPE2-36	0.6883	0.7725	0.0885	0	0.6639	0.6386	0.6312	0.9018	0.9978	0.8713	0.7581	0.8554	0.8129	0.6446	0.862	0.7969	0.7379	0.1279
I1-CAPE2-37	0.0683	0.1165	0.6661	0.6639	0	0.0333	0.081	0.2458	0.3415	0.2152	0.1022	0.1994	0.1568	0.0509	0.2066	0.1481	0.1121	0.5469
I1-CAPE2-38	0.0878	0.1471	0.6403	0.6386	0.0333	0	0.0906	0.2742	0.368	0.2454	0.1324	0.2297	0.1873	0.0628	0.2365	0.1732	0.1349	0.5211
I1-CAPE2-39	0.0822	0.1667	0.6699	0.6312	0.081	0.0906	0	0.2805	0.3712	0.2541	0.1489	0.2389	0.1982	0.0702	0.2568	0.2116	0.1327	0.5129
I1-CAPE2-40	0.2146	0.1293	0.9039	0.9018	0.2458	0.2742	0.2805	0	0.1218	0.0404	0.1438	0.0546	0.0899	0.2585	0.0718	0.1051	0.1687	0.7845
I3-CAPE3-01	0.3108	0.2254	1	0.9978	0.3415	0.368	0.3712	0.1218	0	0.1363	0.2398	0.1452	0.1852	0.3547	0.1812	0.2131	0.2651	0.8809
I3-CAPE3-02	0.1842	0.0989	0.8734	0.8713	0.2152	0.2454	0.2541	0.0404	0.1363	0	0.1139	0.0188	0.0586	0.2284	0.0513	0.0774	0.1385	0.7543
I3-CAPE3-03	0.0726	0.0221	0.7603	0.7581	0.1022	0.1324	0.1489	0.1438	0.2398	0.1139	0	0.0977	0.0563	0.1264	0.1086	0.0841	0.055	0.6411
I3-CAPE3-04	0.1683	0.0829	0.8574	0.8554	0.1994	0.2297	0.2389	0.0546	0.1452	0.0188	0.0977	0	0.0427	0.2122	0.0521	0.0715	0.1225	0.7384
I3-CAPE3-05	0.1257	0.0405	0.815	0.8129	0.1568	0.1873	0.1982	0.0899	0.1852	0.0586	0.0563	0.0427	0	0.1701	0.0667	0.0693	0.0799	0.6957
I3-CAPE3-06	0.0939	0.1381	0.6652	0.6446	0.0509	0.0628	0.0702	0.2585	0.3547	0.2284	0.1264	0.2122	0.1701	0	0.2206	0.1688	0.1494	0.5271
I3-CAPE3-07	0.1798	0.0918	0.8642	0.862	0.2066	0.2365	0.2568	0.0718	0.1812	0.0513	0.1086	0.0521	0.0667	0.2206	0	0.0654	0.1332	0.7447
I3-CAPE3-08	0.1395	0.0634	0.799	0.7969	0.1481	0.1732	0.2116	0.1051	0.2131	0.0774	0.0841	0.0715	0.0693	0.1688	0.0654	0	0.0889	0.6795
I3-CAPE3-09	0.0625	0.049	0.7492	0.7379	0.1121	0.1349	0.1327	0.1687	0.2651	0.1385	0.055	0.1225	0.0799	0.1494	0.1332	0.0889	0	0.6158
CCY 29-6-7	0.5703	0.6555	0.1871	0.1279	0.5469	0.5211	0.5129	0.7845	0.8809	0.7543	0.6411	0.7384	0.6957	0.5271	0.7447	0.6795	0.6158	0
