# Supplementary material for: Performance of optimized McRAPD in identification of 9 yeast species frequently isolated from patient samples: potential for automation
Source: BMC Microbiol. 2009 Nov 10;9:234. doi: 10.1186/1471-2180-9-234 (PMC2779194; doi:10.1186/1471-2180-9-234)
Supplement: Additional file 3 — Average derivative curves. Plots of average McRAPD first negative derivative curves of species and genotypes included in the study. [file 1471-2180-9-234-S3.xls]

## Sheet: C. albicans A
Temperature	-dF/dT
77.287	0.18568
77.302	0.18884
77.318	0.19188
77.333	0.19624
77.348	0.19896
77.363	0.20488
77.378	0.20688
77.393	0.2184
77.409	0.23424
77.424	0.25124
77.439	0.26964
77.454	0.2926
77.469	0.313
77.485	0.33464
77.5	0.35528
77.515	0.3742
77.53	0.39328
77.546	0.415
77.561	0.42952
77.576	0.44448
77.592	0.461
77.607	0.47836
77.622	0.48672
77.638	0.498
77.653	0.51708
77.668	0.53112
77.684	0.54476
77.699	0.56112
77.714	0.58032
77.73	0.59888
77.745	0.6202
77.76	0.64436
77.775	0.6744
77.791	0.69576
77.806	0.72084
77.821	0.74176
77.836	0.7604
77.851	0.77988
77.866	0.8022
77.881	0.82504
77.897	0.83848
77.912	0.85552
77.927	0.87348
77.942	0.89684
77.957	0.90732
77.972	0.9188
77.987	0.94056
78.002	0.9656
78.017	0.99144
78.032	1.01748
78.047	1.04532
78.062	1.07872
78.076	1.11084
78.091	1.14388
78.106	1.17604
78.121	1.20964
78.136	1.23636
78.151	1.267
78.166	1.29912
78.181	1.32344
78.196	1.34288
78.211	1.37032
78.226	1.39516
78.241	1.41632
78.256	1.43764
78.27	1.46408
78.285	1.49416
78.3	1.52248
78.315	1.55604
78.33	1.59288
78.345	1.62764
78.36	1.65968
78.375	1.69788
78.39	1.74012
78.405	1.77636
78.42	1.81304
78.436	1.84412
78.451	1.88152
78.466	1.91236
78.481	1.93656
78.496	1.96872
78.511	1.99944
78.526	2.03072
78.541	2.05984
78.556	2.09096
78.571	2.12984
78.586	2.1698
78.601	2.205
78.616	2.24036
78.631	2.2764
78.646	2.31092
78.661	2.3526
78.676	2.39196
78.692	2.431
78.707	2.47144
78.722	2.51276
78.737	2.54936
78.752	2.58276
78.767	2.61592
78.782	2.64812
78.797	2.67908
78.812	2.71044
78.827	2.73928
78.842	2.77612
78.857	2.80688
78.872	2.8322
78.887	2.85604
78.902	2.88712
78.917	2.91664
78.932	2.9492
78.947	2.97636
78.962	3.00372
78.977	3.03896
78.992	3.07404
79.007	3.10972
79.021	3.1368
79.036	3.16604
79.051	3.18864
79.066	3.20892
79.081	3.2362
79.096	3.263
79.111	3.2854
79.126	3.3092
79.141	3.33008
79.156	3.34988
79.171	3.37168
79.186	3.3928
79.2	3.42128
79.215	3.45472
79.23	3.4856
79.245	3.52184
79.26	3.55576
79.275	3.59268
79.29	3.635
79.305	3.67328
79.32	3.71248
79.334	3.74908
79.349	3.78756
79.364	3.8216
79.379	3.8554
79.394	3.88972
79.409	3.92028
79.424	3.95152
79.439	3.9862
79.454	4.018
79.469	4.05032
79.484	4.08944
79.499	4.13552
79.514	4.17996
79.529	4.22492
79.543	4.27352
79.558	4.31644
79.573	4.35976
79.588	4.4044
79.603	4.44908
79.619	4.49248
79.633	4.53516
79.649	4.57368
79.664	4.60664
79.679	4.64208
79.694	4.67192
79.709	4.6998
79.724	4.72232
79.739	4.74476
79.754	4.77328
79.769	4.7984
79.784	4.82388
79.799	4.85652
79.814	4.88392
79.829	4.91216
79.844	4.93648
79.859	4.96104
79.875	4.98516
79.889	5.01328
79.905	5.04548
79.92	5.07104
79.935	5.08924
79.95	5.10516
79.965	5.1152
79.98	5.12424
79.995	5.13184
80.01	5.13576
80.025	5.13728
80.04	5.1452
80.056	5.15652
80.071	5.16276
80.086	5.1698
80.101	5.17812
80.116	5.18452
80.131	5.19396
80.146	5.20416
80.161	5.20928
80.176	5.21372
80.191	5.22604
80.206	5.23808
80.221	5.24752
80.237	5.25024
80.252	5.25696
80.267	5.26784
80.282	5.277
80.297	5.28712
80.312	5.3048
80.327	5.32184
80.342	5.3354
80.358	5.35324
80.373	5.36876
80.388	5.39372
80.403	5.42584
80.418	5.46176
80.433	5.5074
80.448	5.55712
80.463	5.60416
80.478	5.6528
80.493	5.71072
80.508	5.76872
80.524	5.82532
80.539	5.88432
80.554	5.945
80.569	6.016
80.584	6.08288
80.599	6.14684
80.614	6.21264
80.629	6.28432
80.644	6.35504
80.659	6.42904
80.675	6.49812
80.69	6.571
80.705	6.6508
80.72	6.73352
80.735	6.82204
80.75	6.90732
80.765	6.99612
80.78	7.08828
80.795	7.18096
80.81	7.27344
80.825	7.37196
80.84	7.46564
80.855	7.55704
80.87	7.64984
80.885	7.7378
80.9	7.82976
80.915	7.92156
80.93	8.01016
80.945	8.10568
80.96	8.19624
80.975	8.28628
80.99	8.3772
81.005	8.47816
81.02	8.57556
81.035	8.68256
81.05	8.78624
81.065	8.8848
81.08	8.99532
81.095	9.09604
81.11	9.20468
81.125	9.31
81.14	9.4196
81.155	9.52484
81.17	9.63036
81.185	9.72844
81.2	9.82516
81.214	9.92644
81.229	10.026
81.244	10.1215
81.259	10.2177
81.274	10.3208
81.289	10.42
81.304	10.5195
81.319	10.6291
81.334	10.738
81.349	10.8395
81.364	10.941
81.379	11.0446
81.394	11.1477
81.409	11.2514
81.423	11.357
81.439	11.4566
81.453	11.5569
81.468	11.6408
81.484	11.7298
81.498	11.8171
81.514	11.906
81.529	11.9872
81.544	12.0742
81.559	12.1556
81.574	12.2356
81.589	12.3205
81.604	12.3971
81.619	12.4822
81.634	12.5662
81.649	12.6508
81.664	12.7289
81.679	12.8093
81.694	12.8843
81.709	12.9541
81.724	13.0232
81.739	13.0927
81.754	13.1485
81.769	13.2136
81.785	13.2768
81.8	13.3358
81.815	13.3933
81.83	13.4583
81.845	13.5215
81.86	13.5762
81.875	13.6262
81.89	13.6814
81.905	13.7377
81.92	13.7973
81.935	13.854
81.95	13.9072
81.965	13.9625
81.98	14.0118
81.995	14.0644
82.01	14.1135
82.025	14.1596
82.04	14.1979
82.054	14.2289
82.069	14.2602
82.084	14.2864
82.099	14.3183
82.114	14.3438
82.129	14.3632
82.144	14.3792
82.16	14.3999
82.174	14.4128
82.189	14.4212
82.204	14.4299
82.219	14.4392
82.234	14.4464
82.249	14.458
82.264	14.4592
82.279	14.4687
82.294	14.4755
82.31	14.4719
82.325	14.4687
82.34	14.4658
82.355	14.4687
82.37	14.4722
82.385	14.4619
82.4	14.4604
82.415	14.4632
82.43	14.4665
82.445	14.4686
82.46	14.4727
82.475	14.4793
82.49	14.4969
82.505	14.5156
82.52	14.5356
82.536	14.5554
82.551	14.5819
82.566	14.6
82.581	14.6226
82.596	14.6396
82.611	14.6762
82.626	14.7077
82.641	14.7392
82.656	14.773
82.671	14.8103
82.686	14.8518
82.701	14.8906
82.716	14.9275
82.731	14.9714
82.746	15.0091
82.761	15.0508
82.776	15.0875
82.791	15.1344
82.806	15.1792
82.821	15.2137
82.836	15.2534
82.851	15.297
82.866	15.343
82.881	15.3921
82.896	15.4272
82.911	15.4637
82.926	15.4953
82.941	15.5268
82.955	15.5563
82.97	15.5876
82.985	15.6151
83	15.6427
83.015	15.6579
83.03	15.675
83.045	15.6904
83.06	15.7069
83.075	15.709
83.09	15.7128
83.105	15.7046
83.12	15.7062
83.135	15.7063
83.151	15.7031
83.166	15.703
83.181	15.7022
83.196	15.6966
83.211	15.6902
83.226	15.6833
83.241	15.6701
83.256	15.649
83.271	15.6337
83.286	15.6134
83.301	15.5974
83.316	15.5816
83.331	15.5628
83.347	15.5417
83.362	15.5308
83.377	15.52
83.392	15.5104
83.407	15.5074
83.422	15.5
83.437	15.4993
83.452	15.4983
83.467	15.5004
83.482	15.5108
83.497	15.5282
83.513	15.5368
83.528	15.5472
83.543	15.5601
83.558	15.5862
83.573	15.598
83.588	15.609
83.603	15.6243
83.618	15.6343
83.633	15.6506
83.648	15.6664
83.664	15.6874
83.679	15.705
83.694	15.7329
83.709	15.7479
83.724	15.7601
83.739	15.7772
83.754	15.7908
83.769	15.7993
83.784	15.8138
83.799	15.8244
83.814	15.8276
83.829	15.8364
83.844	15.8382
83.86	15.8252
83.875	15.8146
83.89	15.7928
83.905	15.7626
83.92	15.7365
83.934	15.7006
83.949	15.6663
83.964	15.6183
83.979	15.5667
83.995	15.5167
84.01	15.4527
84.025	15.3748
84.04	15.2961
84.055	15.2159
84.07	15.1368
84.085	15.0367
84.1	14.9301
84.115	14.82
84.13	14.6941
84.145	14.5695
84.16	14.4314
84.174	14.2954
84.19	14.1495
84.205	14.0036
84.219	13.8431
84.234	13.6764
84.249	13.5116
84.264	13.3451
84.28	13.1802
84.295	13.0156
84.31	12.8368
84.325	12.661
84.34	12.4927
84.355	12.3127
84.37	12.1346
84.385	11.9596
84.4	11.7772
84.415	11.5927
84.43	11.4127
84.446	11.2302
84.461	11.0492
84.476	10.8712
84.491	10.7009
84.506	10.5359
84.521	10.3706
84.536	10.2091
84.551	10.0479
84.566	9.89852
84.582	9.75112
84.597	9.5982
84.612	9.45924
84.627	9.32616
84.642	9.19272
84.657	9.078
84.672	8.9666
84.687	8.859
84.702	8.75956
84.717	8.66928
84.732	8.58032
84.747	8.4946
84.762	8.41568
84.778	8.34496
84.793	8.28616
84.808	8.24748
84.823	8.1986
84.838	8.15664
84.853	8.13292
84.868	8.10296
84.883	8.09004
84.898	8.08668
84.913	8.08068
84.928	8.08616
84.943	8.09496
84.958	8.10704
84.973	8.13484
84.988	8.1678
85.003	8.20312
85.018	8.24068
85.033	8.29292
85.048	8.35444
85.063	8.41036
85.078	8.4788
85.093	8.54756
85.108	8.61856
85.123	8.70272
85.138	8.78568
85.153	8.8726
85.168	8.9658
85.182	9.06516
85.197	9.17432
85.212	9.28156
85.227	9.39556
85.242	9.50708
85.257	9.61848
85.272	9.73456
85.287	9.86148
85.302	9.98448
85.317	10.114
85.332	10.2455
85.347	10.3761
85.361	10.5085
85.376	10.6411
85.391	10.7784
85.406	10.9192
85.421	11.0543
85.436	11.2007
85.451	11.3294
85.465	11.4696
85.48	11.6147
85.495	11.7596
85.51	11.8971
85.525	12.0268
85.54	12.1663
85.554	12.3021
85.569	12.4318
85.584	12.559
85.599	12.6807
85.614	12.8027
85.629	12.9316
85.644	13.0474
85.658	13.157
85.673	13.2565
85.688	13.3602
85.703	13.4646
85.718	13.5569
85.733	13.6494
85.748	13.7277
85.763	13.7915
85.778	13.8692
85.793	13.9453
85.808	14.0054
85.822	14.0582
85.837	14.1085
85.852	14.1526
85.867	14.1866
85.882	14.2193
85.897	14.2255
85.912	14.2316
85.927	14.2325
85.942	14.2297
85.957	14.2114
85.972	14.2008
85.988	14.1776
86.003	14.146
86.018	14.1145
86.033	14.0723
86.048	14.0278
86.063	13.9748
86.078	13.9094
86.093	13.8353
86.108	13.7513
86.123	13.6642
86.139	13.581
86.154	13.4879
86.169	13.385
86.184	13.2792
86.199	13.1732
86.214	13.0649
86.229	12.9411
86.245	12.8279
86.26	12.7081
86.275	12.5763
86.29	12.4599
86.305	12.3396
86.32	12.2048
86.335	12.0818
86.35	11.958
86.365	11.8336
86.381	11.7082
86.396	11.5956
86.411	11.4663
86.426	11.3458
86.441	11.2213
86.456	11.1018
86.471	10.9924
86.486	10.8744
86.501	10.7651
86.516	10.6612
86.531	10.5602
86.546	10.474
86.561	10.3845
86.576	10.3045
86.591	10.2178
86.606	10.1392
86.621	10.0615
86.636	9.98524
86.651	9.9106
86.666	9.84476
86.681	9.77632
86.695	9.71876
86.71	9.67
86.725	9.61544
86.74	9.56228
86.755	9.51352
86.77	9.46712
86.785	9.42168
86.8	9.3898
86.815	9.35476
86.83	9.31968
86.845	9.27896
86.86	9.25044
86.875	9.231
86.89	9.20416
86.905	9.19372
86.92	9.18204
86.935	9.17792
86.95	9.1666
86.965	9.16772
86.98	9.17676
86.995	9.17976
87.01	9.1822
87.025	9.19996
87.04	9.21836
87.055	9.23908
87.07	9.2626
87.085	9.28932
87.1	9.31972
87.115	9.34884
87.131	9.38828
87.146	9.41668
87.161	9.45524
87.176	9.49756
87.191	9.53192
87.206	9.57612
87.221	9.6324
87.237	9.6772
87.252	9.7288
87.267	9.77324
87.282	9.812
87.297	9.84624
87.312	9.89252
87.327	9.9398
87.343	9.98584
87.358	10.0166
87.373	10.0486
87.388	10.0918
87.403	10.1232
87.418	10.155
87.433	10.178
87.448	10.2024
87.463	10.2117
87.479	10.2284
87.494	10.2345
87.509	10.2478
87.524	10.2529
87.539	10.2571
87.554	10.2553
87.569	10.2463
87.584	10.2244
87.599	10.1887
87.615	10.1484
87.63	10.0936
87.645	10.0377
87.66	9.9598
87.675	9.88584
87.69	9.80792
87.705	9.71084
87.72	9.61384
87.735	9.50848
87.75	9.39812
87.765	9.266
87.78	9.131
87.795	8.98212
87.81	8.82144
87.825	8.6544
87.84	8.49128
87.855	8.30904
87.87	8.11664
87.885	7.9102
87.9	7.70316
87.915	7.4826
87.929	7.26708
87.944	7.03768
87.959	6.80092
87.974	6.5552
87.989	6.36842
88.004	6.12862
88.019	5.90092
88.034	5.6535
88.048	5.42513
88.063	5.24857
88.078	5.03135
88.093	4.80113
88.108	4.57896
88.123	4.35652
88.138	4.13739
88.152	3.9247
88.167	3.71622
88.182	3.51743
88.197	3.33122
88.212	3.14204
88.227	2.97278
88.242	2.80765
88.257	2.64413
88.272	2.47009
88.287	2.333
88.302	2.18965
88.317	2.06287
88.332	1.93296
88.347	1.84627
88.362	1.74536
88.377	1.64868
88.392	1.55959
88.407	1.46727
88.422	1.38268
88.437	1.30786
88.452	1.23427
88.468	1.15395
88.483	1.09305
88.498	1.0587
88.513	1.0235
88.528	0.9891
88.543	0.9332
88.559	0.8969
88.574	0.84545
88.589	0.81465
88.604	0.78685
88.62	0.75765
88.635	0.72845
88.65	0.69775
88.665	0.643105
88.681	0.635895
88.696	0.627474
88.711	0.624737
88.726	0.605211
88.742	0.587526
88.757	0.575053
88.772	0.575842
88.787	0.563684
88.803	0.554895
88.818	0.535632
88.833	0.530556
88.848	0.509222
88.863	0.484944
88.878	0.477778
88.894	0.468389
88.909	0.463722
88.924	0.456778
88.939	0.449111
88.954	0.432722
88.969	0.416389
88.984	0.401278
88.999	0.403944
89.014	0.391278
89.029	0.384889
89.044	0.374444
89.059	0.358278
89.074	0.349611
89.089	0.333389
89.104	0.321889
89.119	0.312278
89.133	0.304
89.148	0.302889
89.163	0.306824
89.178	0.305118
89.193	0.284056
89.208	0.282778
89.223	0.2835
89.237	0.277056
89.252	0.279833
89.267	0.285611
89.282	0.298833
89.297	0.320778
89.312	0.333222
89.326	0.342176
89.341	0.347294
89.356	0.354706
89.371	0.364125
0
0
0
0
0
0
0
0
0
0
0
0
0
0
0
0
0
0
0
0
0
0
0
0
0
0
0
0
0
0
0
0
0
0
0
0
0
0
0
0
0
0
0
0
0
0
0
0
0
0
0
0
0
0
0
0
0
0
0
0
0
0
0
0
0
0
0
0
0
0
0
0
0
0
0
0
0
0
0
0
0
0
0
0
0
0
0
0
0
0
0
0
0
0
0
0
0
0
0
0
0
0
0
0
0
0
0
0
0
0
0
0
0
0
0
0
0
0
0
0
0
0
0
0
0
0
0
0
0
0
0
0
0
0
0
0
0
0
0
0
0
0
0
0
0
0
0
0
0
0
0
0
0
0
0
0
0
0
0
0
0
0
0
0
0
0
0
0
0
0
0
0
0
0
0
0
0
0
0
0
0
0
0
0
0
0
0
0
0
0
0
0
0
0
0
0
0
0
0
0
0
0
0
0
0
0
0
0
0
0
0
0
0
0
0
0
0
0
0
0
0
0
0
0
0
0
0
0
0
0
0
0
0
0
0
0
0
0
0
0
0
0
0
0
0
0
0
0
0
0
0
0
0
0
0
0
0
0
0
0
0
0
0
0
0
0
0
0
0
0
0
0
0
0
0
0
0
0
0
0
0
0
0
0
0
0
0
0
0
0
0
0
0
0
0
0
0
0
0
0
0
0
0
0
0
0
0
0
0
0
0
0
0
0
0
0
0
0
0
0
0
0
0
0
0
0
0
0
0
0
0
0
0
0
0
0
0
0
0
0
0
0
0
0
0
0
0
0
0
0
0
0
0
0
0
0
0
0
0
0
0
0
0
0
0
0
0
0
0
0
0
0
0
0
0
0
0
0
0
0
0
0
0
0
0
0
0
0
0
0
0
0
0
0
0
0
0
0
0
0
0
0
0
0
0
0
0
0
0
0
0
0
0
0
0
0
0
0
0
0
0
0
0
0
0
0
0
0
0
0
0
0
0
0
0
0
0
0
0
0
0
0
0
0
0
0
0
0
0
0
0
0
0
0
0
0
0
0
0
0
0
0
0
0
0
0
0
0
0
0
0
0
0
0
0
0
0
0
0
0
0
0
0
0
0
0
0
0
0
0
0
0
0
0
0
0
0
0
0
0
0
0
0
0
0
0
0
0
0
0
0
0
0
0
0
0
0
0
0
0
0
0
0
0
0
0

## Sheet: C. albicans B
Temperature	-dF/dT
79.199	0.723
79.214	0.74025
79.229	0.749875
79.244	0.768375
79.259	0.785875
79.274	0.807
79.289	0.826125
79.304	0.840375
79.319	0.852625
79.334	0.869875
79.349	0.881
79.364	0.89275
79.379	0.89825
79.394	0.907875
79.409	0.916
79.424	0.917875
79.439	0.9345
79.454	0.945125
79.469	0.9535
79.484	0.966875
79.499	0.9655
79.514	0.9765
79.529	0.98075
79.544	0.98975
79.559	0.9995
79.574	1.00775
79.589	1.01013
79.604	1.01425
79.619	1.02287
79.634	1.0385
79.649	1.04025
79.664	1.04663
79.68	1.042
79.695	1.034
79.71	1.02088
79.725	1.01063
79.74	0.9995
79.755	0.987375
79.77	0.972
79.785	0.968
79.801	0.954125
79.816	0.936375
79.831	0.9215
79.846	0.912125
79.861	0.8945
79.876	0.881875
79.891	0.8715
79.906	0.859375
79.921	0.845
79.936	0.829125
79.952	0.8325
79.967	0.8295
79.982	0.80875
79.997	0.798375
80.012	0.784125
80.027	0.778125
80.042	0.764
80.057	0.7615
80.072	0.75075
80.088	0.741375
80.103	0.739
80.118	0.736875
80.133	0.744875
80.148	0.759125
80.163	0.764375
80.179	0.778125
80.194	0.778875
80.209	0.7825
80.224	0.787375
80.239	0.78975
80.254	0.796375
80.269	0.79375
80.284	0.79525
80.3	0.804125
80.315	0.8085
80.33	0.811125
80.345	0.823625
80.36	0.832125
80.375	0.8435
80.39	0.8595
80.405	0.882875
80.42	0.9035
80.435	0.92375
80.45	0.942125
80.465	0.975
80.48	1.00375
80.495	1.032
80.51	1.06262
80.525	1.09125
80.541	1.1185
80.556	1.14512
80.571	1.17913
80.585	1.20762
80.6	1.2355
80.615	1.27125
80.63	1.30062
80.645	1.336
80.66	1.36237
80.675	1.39675
80.69	1.43537
80.705	1.46025
80.719	1.49363
80.734	1.53125
80.749	1.56988
80.764	1.60112
80.779	1.63413
80.794	1.668
80.808	1.70275
80.823	1.736
80.838	1.7685
80.853	1.816
80.868	1.84713
80.883	1.88325
80.898	1.91975
80.912	1.954
80.927	1.9855
80.942	2.0155
80.957	2.04962
80.972	2.0895
80.987	2.13088
81.002	2.17525
81.017	2.22075
81.032	2.256
81.047	2.29913
81.062	2.34163
81.077	2.38225
81.092	2.43237
81.107	2.4875
81.122	2.5355
81.137	2.58013
81.152	2.62788
81.167	2.6615
81.182	2.70162
81.197	2.749
81.212	2.79513
81.227	2.83663
81.242	2.87312
81.257	2.925
81.272	2.97675
81.288	3.02637
81.303	3.07112
81.318	3.12175
81.333	3.16825
81.348	3.214
81.363	3.26575
81.378	3.31875
81.393	3.3705
81.408	3.4235
81.423	3.47012
81.438	3.50625
81.453	3.54788
81.468	3.60475
81.484	3.65625
81.499	3.71925
81.514	3.77188
81.529	3.8305
81.544	3.86888
81.559	3.92425
81.574	3.97337
81.589	4.03062
81.604	4.09213
81.619	4.14925
81.634	4.20825
81.649	4.26625
81.664	4.31538
81.679	4.369
81.694	4.41387
81.709	4.47075
81.724	4.53762
81.739	4.591
81.754	4.63938
81.769	4.68487
81.784	4.74062
81.799	4.7955
81.814	4.84862
81.829	4.89525
81.844	4.94862
81.859	4.99975
81.874	5.04075
81.889	5.09537
81.904	5.13725
81.92	5.18888
81.935	5.24162
81.95	5.283
81.965	5.3365
81.98	5.404
81.995	5.45388
82.01	5.52575
82.025	5.58787
82.04	5.6605
82.055	5.71563
82.07	5.79587
82.086	5.86625
82.101	5.94487
82.116	6.02838
82.131	6.10125
82.146	6.18662
82.161	6.282
82.177	6.36088
82.192	6.45837
82.207	6.55325
82.222	6.64338
82.237	6.757
82.252	6.87037
82.267	6.98275
82.283	7.08175
82.298	7.184
82.313	7.304
82.328	7.41175
82.343	7.5215
82.358	7.64162
82.373	7.76025
82.388	7.87675
82.403	7.99213
82.418	8.09225
82.433	8.20675
82.448	8.33388
82.463	8.45975
82.478	8.56625
82.493	8.67938
82.508	8.78238
82.523	8.895
82.538	9.00362
82.552	9.10938
82.567	9.22087
82.582	9.3345
82.597	9.43138
82.612	9.52538
82.627	9.63363
82.642	9.73287
82.657	9.83625
82.672	9.95113
82.687	10.0278
82.702	10.1231
82.716	10.2255
82.731	10.3118
82.746	10.4057
82.761	10.4911
82.776	10.5814
82.791	10.6844
82.806	10.7754
82.821	10.8751
82.836	10.9606
82.85	11.0522
82.865	11.1549
82.88	11.281
82.895	11.4062
82.91	11.532
82.925	11.6565
82.94	11.7926
82.954	11.9444
82.969	12.1067
82.984	12.2446
82.999	12.3956
83.014	12.5617
83.029	12.7364
83.044	12.9241
83.059	13.1155
83.074	13.3421
83.088	13.5533
83.103	13.7637
83.118	13.9985
83.133	14.2471
83.148	14.4976
83.163	14.7706
83.178	15.0555
83.193	15.3216
83.208	15.6035
83.223	15.912
83.238	16.2179
83.253	16.5341
83.267	16.8414
83.282	17.1448
83.297	17.4885
83.312	17.8274
83.327	18.1641
83.342	18.5
83.358	18.8229
83.373	19.1521
83.388	19.5239
83.403	19.8961
83.418	20.2706
83.433	20.6481
83.448	21.0228
83.464	21.4017
83.479	21.7963
83.494	22.1634
83.509	22.5396
83.524	22.9044
83.539	23.2719
83.555	23.6446
83.57	24.0266
83.585	24.4007
83.6	24.7724
83.616	25.1343
83.631	25.5044
83.646	25.8747
83.661	26.2441
83.677	26.6059
83.692	26.9585
83.707	27.3038
83.723	27.6441
83.738	27.9868
83.753	28.3382
83.768	28.6715
83.783	29.0009
83.799	29.2941
83.814	29.588
83.829	29.8606
83.844	30.1262
83.859	30.3885
83.874	30.6165
83.889	30.8232
83.905	31.039
83.92	31.2436
83.935	31.4326
83.95	31.6047
83.965	31.7662
83.98	31.9151
83.995	32.049
84.01	32.1468
84.025	32.2184
84.04	32.251
84.055	32.275
84.07	32.2873
84.085	32.2806
84.1	32.2464
84.115	32.2046
84.129	32.1273
84.144	32.0242
84.159	31.908
84.174	31.7816
84.189	31.6115
84.204	31.4359
84.219	31.2434
84.234	31.041
84.249	30.8094
84.264	30.5946
84.279	30.3344
84.294	30.0683
84.308	29.7806
84.323	29.4865
84.338	29.166
84.353	28.8551
84.368	28.5388
84.383	28.2013
84.398	27.8478
84.413	27.5043
84.428	27.152
84.443	26.8044
84.458	26.4305
84.473	26.0786
84.488	25.7339
84.502	25.381
84.517	25.0299
84.532	24.6756
84.547	24.3145
84.562	23.9891
84.577	23.6635
84.592	23.3383
84.607	23.0261
84.622	22.7276
84.637	22.4395
84.652	22.1625
84.667	21.899
84.681	21.6529
84.696	21.4236
84.711	21.1967
84.726	20.9895
84.741	20.8025
84.756	20.6255
84.771	20.4772
84.786	20.3365
84.801	20.221
84.816	20.1044
84.831	20.01
84.846	19.9439
84.861	19.8805
84.876	19.8439
84.891	19.8039
84.906	19.7811
84.921	19.7605
84.936	19.7696
84.952	19.7805
84.967	19.787
84.982	19.814
84.997	19.8455
85.012	19.878
85.027	19.9141
85.043	19.9586
85.058	19.996
85.073	20.0565
85.088	20.0984
85.103	20.1415
85.119	20.1734
85.134	20.2076
85.149	20.2469
85.164	20.2745
85.18	20.2954
85.195	20.3193
85.21	20.3496
85.226	20.36
85.241	20.3556
85.256	20.3426
85.271	20.3359
85.287	20.3219
85.302	20.3075
85.317	20.2877
85.332	20.2548
85.348	20.1884
85.363	20.1397
85.378	20.0544
85.393	19.9835
85.408	19.9103
85.424	19.8261
85.439	19.7162
85.454	19.6166
85.469	19.5034
85.484	19.3879
85.499	19.2446
85.515	19.1049
85.53	18.9451
85.545	18.799
85.56	18.6631
85.575	18.5141
85.59	18.3679
85.605	18.2049
85.62	18.0534
85.636	17.8886
85.651	17.7309
85.666	17.589
85.681	17.4459
85.696	17.2858
85.711	17.1352
85.726	16.9943
85.741	16.8601
85.756	16.7203
85.771	16.5813
85.786	16.4521
85.8	16.3246
85.815	16.2
85.83	16.0831
85.845	15.9816
85.86	15.8555
85.875	15.741
85.89	15.652
85.905	15.5334
85.92	15.4413
85.935	15.353
85.95	15.251
85.965	15.1559
85.98	15.0572
85.995	14.9531
86.01	14.8186
86.025	14.683
86.039	14.5344
86.054	14.4011
86.069	14.2818
86.084	14.163
86.099	14.033
86.114	13.8957
86.128	13.763
86.143	13.6221
86.158	13.4769
86.173	13.336
86.188	13.1865
86.203	13.0327
86.218	12.8828
86.233	12.7331
86.248	12.589
86.262	12.4334
86.277	12.2766
86.292	12.1372
86.307	11.996
86.322	11.846
86.337	11.7066
86.352	11.5901
86.366	11.4541
86.381	11.3272
86.396	11.2274
86.411	11.0929
86.426	10.9729
86.441	10.8727
86.456	10.778
86.47	10.6814
86.485	10.5811
86.5	10.5009
86.515	10.4141
86.53	10.3279
86.545	10.2416
86.56	10.1491
86.575	10.081
86.59	10.0136
86.604	9.94562
86.619	9.87925
86.634	9.8095
86.649	9.74737
86.664	9.6955
86.679	9.62487
86.694	9.54825
86.709	9.47563
86.724	9.39625
86.739	9.31475
86.754	9.23087
86.769	9.135
86.784	9.03875
86.799	8.96175
86.814	8.86625
86.83	8.785
86.845	8.68725
86.86	8.60737
86.875	8.50413
86.89	8.41075
86.905	8.31675
86.92	8.22163
86.936	8.1305
86.951	8.03613
86.966	7.957
86.981	7.85725
86.996	7.76212
87.011	7.69775
87.026	7.6405
87.041	7.58412
87.056	7.535
87.072	7.4645
87.087	7.419
87.102	7.37412
87.117	7.33225
87.132	7.3
87.147	7.27487
87.162	7.25475
87.177	7.26138
87.193	7.24863
87.208	7.26125
87.223	7.27187
87.238	7.2725
87.253	7.31075
87.268	7.3305
87.283	7.365
87.298	7.39287
87.313	7.4205
87.328	7.44113
87.343	7.47588
87.358	7.52025
87.373	7.56075
87.388	7.578
87.403	7.596
87.417	7.6295
87.432	7.66075
87.447	7.69187
87.462	7.72562
87.477	7.75837
87.492	7.77338
87.507	7.79325
87.522	7.80625
87.537	7.81513
87.552	7.81513
87.567	7.80887
87.582	7.80438
87.597	7.77888
87.612	7.74362
87.626	7.70175
87.641	7.63812
87.656	7.55987
87.671	7.48525
87.686	7.40637
87.701	7.30275
87.715	7.20887
87.73	7.0965
87.745	7.377
87.76	7.26729
87.775	7.12971
87.79	7.01743
87.805	6.866
87.82	6.69814
87.835	6.53186
87.85	6.34329
87.865	6.71033
87.88	6.51617
87.895	6.3325
87.91	6.117
87.925	5.91083
87.94	5.67717
87.955	4.6158
87.97	4.51575
87.985	4.307
88	4.0945
88.016	3.89275
88.031	3.70825
88.046	3.5065
88.061	3.31425
88.076	3.1175
88.091	2.9485
88.107	2.75325
88.122	2.56925
88.137	2.4215
88.152	2.247
88.168	2.44033
88.183	2.268
88.198	2.091
88.213	1.93
88.229	1.76167
88.244	1.64333
88.259	1.504
88.274	1.41033
88.289	1.30367
88.305	1.193
88.32	1.08567
88.335	0.988333
88.35	0.864667
88.366	0.807
88.381	0.735
88.396	0.657333
88.411	0.613
88.426	0.541
88.442	0.517667
88.457	0.493
88.472	0.463
88.487	0.462667
88.502	0.441333
88.518	0.420667
88.533	0.376333
88.548	0.347
88.563	0.307
88.578	0.245
88.593	0.317
88.608	0.351
88.623	0.35
88.638	0.308
88.653	0.269
88.668	0.254
88.683	0.278
88.698	0.262
88.713	0.264
88.728	0.29
88.743	0.232
0
0
0
0
0
0
0
0
0
0
0
0
0
0
0
0
0
0
0
0
0
0
0
0
0
0
0
0
0
0
0
0
0
0
0
0
0
0
0
0
0
0
0
0
0
0
0
0
0
0
0
0
0
0
0
0
0
0
0
0
0
0
0
0
0
0
0
0
0
0
0
0
0
0
0
0
0
0
0
0
0
0
0
0
0
0
0
0
0
0
0
0
0
0
0
0
0
0
0
0
0
0
0
0
0
0
0
0
0
0
0
0
0
0
0
0
0
0
0
0
0
0
0
0
0
0
0
0
0
0
0
0
0
0
0
0
0
0
0
0
0
0
0
0
0
0
0
0
0
0
0
0
0
0
0
0
0
0
0
0
0
0
0
0
0
0
0
0
0
0
0
0
0
0
0
0
0
0
0
0
0
0
0
0
0
0
0
0
0
0
0
0
0
0
0
0
0
0
0
0
0
0
0
0
0
0
0
0
0
0
0
0
0
0
0
0
0
0
0
0
0
0
0
0
0
0
0
0
0
0
0
0
0
0
0
0
0
0
0
0
0
0
0
0
0
0
0
0
0
0
0
0
0
0
0
0
0
0
0
0
0
0
0
0
0
0
0
0
0
0
0
0
0
0
0
0
0
0
0
0
0
0
0
0
0
0
0
0
0
0
0
0
0
0
0
0
0
0
0
0
0
0
0
0
0
0
0
0
0
0
0
0
0
0
0
0
0
0
0
0
0
0
0
0
0
0
0
0
0
0
0
0
0
0
0
0
0
0
0
0
0
0
0
0
0
0
0
0
0
0
0
0
0
0
0
0
0
0
0
0
0
0
0
0
0
0
0
0
0
0
0
0
0
0
0
0
0
0
0
0
0
0
0
0
0
0
0
0
0
0
0
0
0
0
0
0
0
0
0
0
0
0
0
0
0
0
0
0
0
0
0
0
0
0
0
0
0
0
0
0
0
0
0
0
0
0
0
0
0
0
0
0
0
0
0
0
0
0
0
0
0
0
0
0
0
0
0
0
0
0
0
0
0
0
0
0
0
0
0
0
0
0
0
0
0
0
0
0
0
0
0
0
0
0
0
0
0
0
0
0
0
0
0
0
0
0
0
0
0
0
0
0
0
0
0
0
0
0
0
0
0
0
0
0
0
0
0
0
0
0
0
0
0
0
0
0
0
0
0
0
0
0
0
0
0
0
0
0
0
0
0
0
0
0
0
0
0
0
0
0
0
0
0
0
0
0
0
0
0
0
0
0
0
0
0
0
0
0
0
0
0
0
0
0
0
0
0
0
0
0
0
0
0
0
0
0
0
0
0
0
0
0
0
0
0
0
0
0
0
0
0
0
0
0
0
0
0
0
0
0
0
0
0
0
0
0
0
0
0
0
0
0
0
0
0
0
0
0
0
0
0
0
0
0
0
0
0
0
0
0
0
0
0
0
0
0
0
0
0
0
0
0
0
0
0
0
0
0
0
0
0
0
0
0
0
0
0
0
0
0
0
0
0
0
0
0
0
0
0
0
0
0
0
0
0
0
0
0
0
0
0
0
0
0
0
0
0
0
0
0
0
0
0
0
0

## Sheet: C. albicans C
Temperature	-dF/dT
78.241	1.68425
78.256	1.71338
78.271	1.73613
78.286	1.75738
78.301	1.7845
78.316	1.81187
78.331	1.85125
78.346	1.88213
78.361	1.9185
78.376	1.9555
78.391	1.99725
78.406	2.03412
78.421	2.065
78.436	2.10775
78.451	2.15187
78.466	2.19037
78.481	2.22762
78.496	2.2795
78.511	2.30825
78.526	2.348
78.541	2.3945
78.556	2.43025
78.572	2.476
78.587	2.53587
78.602	2.57225
78.617	2.61187
78.632	2.66138
78.647	2.71025
78.662	2.7585
78.677	2.7935
78.692	2.82137
78.707	2.86325
78.723	2.9085
78.738	2.9495
78.753	2.99575
78.768	3.04975
78.783	3.08838
78.798	3.11112
78.813	3.15675
78.828	3.19363
78.843	3.23375
78.858	3.27312
78.873	3.31738
78.888	3.36425
78.903	3.404
78.918	3.45587
78.932	3.49325
78.947	3.54838
78.962	3.61338
78.977	3.66387
78.992	3.70288
79.007	3.76787
79.022	3.81175
79.037	3.87012
79.051	3.91875
79.066	3.956
79.081	3.99787
79.096	4.06137
79.111	4.104
79.125	4.14813
79.14	4.2125
79.155	4.26887
79.17	4.313
79.185	4.35062
79.199	4.3775
79.214	4.40975
79.229	4.44212
79.244	4.48538
79.259	4.54012
79.274	4.58862
79.288	4.63037
79.303	4.65963
79.318	4.70312
79.333	4.74412
79.348	4.78113
79.363	4.81825
79.378	4.85675
79.393	4.89863
79.407	4.946
79.422	4.99062
79.437	5.02975
79.452	5.0685
79.467	5.12338
79.482	5.1695
79.497	5.21375
79.512	5.28138
79.527	5.33563
79.542	5.39762
79.557	5.45662
79.572	5.5105
79.587	5.55813
79.603	5.6345
79.618	5.69637
79.633	5.75113
79.648	5.81338
79.663	5.87412
79.678	5.92287
79.693	5.97325
79.708	6.01912
79.723	6.07538
79.739	6.11625
79.754	6.16862
79.769	6.2365
79.784	6.294
79.799	6.349
79.814	6.39187
79.83	6.441
79.845	6.50063
79.86	6.55462
79.875	6.59738
79.89	6.65
79.906	6.69
79.921	6.73863
79.936	6.77538
79.951	6.82612
79.966	6.8545
79.981	6.89538
79.997	6.92263
80.012	6.9575
80.027	7
80.042	7.03313
80.057	7.061
80.072	7.08662
80.088	7.104
80.103	7.128
80.118	7.15313
80.133	7.17175
80.148	7.18175
80.163	7.19562
80.178	7.20162
80.193	7.19262
80.209	7.19187
80.224	7.19137
80.239	7.19363
80.254	7.20125
80.269	7.217
80.284	7.22775
80.299	7.22912
80.314	7.24313
80.329	7.24987
80.344	7.25687
80.359	7.273
80.374	7.28787
80.389	7.30612
80.404	7.32313
80.419	7.33987
80.434	7.36325
80.449	7.398
80.464	7.434
80.479	7.47675
80.494	7.53425
80.509	7.5795
80.524	7.646
80.539	7.7135
80.554	7.78913
80.569	7.86463
80.584	7.94075
80.599	8.012
80.614	8.09787
80.63	8.18975
80.645	8.2835
80.66	8.375
80.675	8.48438
80.69	8.58975
80.705	8.6895
80.72	8.80837
80.735	8.92087
80.75	9.04637
80.765	9.18025
80.78	9.33362
80.795	9.47925
80.81	9.61637
80.825	9.76275
80.84	9.92062
80.855	10.0756
80.871	10.237
80.886	10.4038
80.901	10.5678
80.916	10.7298
80.931	10.9021
80.946	11.0811
80.96	11.2652
80.975	11.4451
80.99	11.635
81.005	11.8269
81.02	12.0169
81.035	12.1985
81.05	12.3786
81.065	12.5628
81.08	12.7549
81.095	12.9444
81.109	13.1271
81.124	13.3146
81.139	13.5109
81.154	13.6883
81.169	13.8769
81.184	14.0575
81.199	14.2323
81.213	14.4129
81.228	14.5953
81.243	14.7668
81.258	14.9385
81.273	15.1044
81.287	15.2744
81.302	15.4369
81.317	15.6044
81.332	15.7698
81.347	15.9271
81.362	16.0945
81.377	16.258
81.392	16.4316
81.406	16.5949
81.422	16.7665
81.436	16.9431
81.451	17.1131
81.466	17.2591
81.481	17.4327
81.496	17.6024
81.512	17.7628
81.527	17.923
81.542	18.0706
81.557	18.2218
81.572	18.3754
81.587	18.531
81.602	18.6791
81.617	18.8316
81.632	18.9861
81.647	19.1528
81.662	19.2892
81.677	19.4446
81.693	19.5726
81.708	19.697
81.723	19.8242
81.738	19.9475
81.753	20.066
81.769	20.1729
81.784	20.273
81.799	20.3786
81.814	20.4638
81.829	20.5764
81.844	20.6769
81.86	20.7319
81.875	20.8181
81.89	20.8744
81.905	20.9141
81.92	20.9865
81.935	21.046
81.951	21.1083
81.966	21.1491
81.981	21.166
81.996	21.1966
82.011	21.2269
82.026	21.2339
82.041	21.2275
82.056	21.2291
82.072	21.2375
82.087	21.2351
82.102	21.2339
82.117	21.2171
82.132	21.2136
82.147	21.2004
82.162	21.1921
82.177	21.1741
82.192	21.1656
82.207	21.1327
82.222	21.1084
82.237	21.0773
82.252	21.0499
82.267	21.0205
82.282	20.9983
82.297	20.9563
82.312	20.9289
82.327	20.8934
82.341	20.884
82.356	20.8594
82.371	20.8086
82.386	20.7822
82.401	20.7233
82.416	20.6599
82.431	20.6166
82.446	20.5634
82.461	20.515
82.475	20.4681
82.49	20.4289
82.505	20.3884
82.52	20.3494
82.535	20.3098
82.549	20.2526
82.564	20.2103
82.579	20.1722
82.594	20.1275
82.609	20.0774
82.623	20.0207
82.638	19.9743
82.653	19.9184
82.668	19.8646
82.683	19.8158
82.697	19.7801
82.712	19.7291
82.727	19.6948
82.742	19.6564
82.757	19.6266
82.772	19.5918
82.786	19.5781
82.801	19.5505
82.816	19.5209
82.831	19.4875
82.846	19.4609
82.861	19.4371
82.876	19.4173
82.891	19.3869
82.906	19.3487
82.921	19.3089
82.936	19.2731
82.951	19.2379
82.966	19.1917
82.981	19.1505
82.997	19.1238
83.012	19.1044
83.027	19.0704
83.042	19.0449
83.057	18.9934
83.072	18.965
83.087	18.9355
83.103	18.9105
83.118	18.8709
83.133	18.8286
83.148	18.762
83.163	18.7005
83.179	18.6454
83.194	18.5849
83.209	18.5414
83.224	18.488
83.24	18.429
83.255	18.3769
83.27	18.3198
83.285	18.2669
83.3	18.2147
83.316	18.1559
83.331	18.0864
83.346	18.0109
83.361	17.9509
83.376	17.8879
83.391	17.8222
83.406	17.7485
83.421	17.6801
83.436	17.5931
83.452	17.5261
83.467	17.4511
83.482	17.367
83.497	17.2798
83.512	17.1844
83.527	17.1083
83.542	17.0343
83.557	16.9592
83.572	16.8635
83.587	16.7838
83.602	16.7114
83.617	16.6448
83.632	16.5829
83.647	16.5219
83.662	16.4406
83.677	16.3726
83.692	16.311
83.707	16.2536
83.722	16.2011
83.737	16.1698
83.752	16.1284
83.767	16.1009
83.782	16.0646
83.796	16.056
83.811	16.0369
83.826	16.0092
83.841	15.9714
83.856	15.9414
83.871	15.9341
83.886	15.9071
83.9	15.8825
83.915	15.8599
83.93	15.8346
83.945	15.8136
83.96	15.8012
83.974	15.7658
83.989	15.7374
84.004	15.7092
84.019	15.668
84.034	15.6304
84.049	15.6043
84.064	15.5602
84.078	15.5151
84.093	15.4544
84.108	15.3925
84.123	15.3321
84.138	15.261
84.153	15.1746
84.168	15.0866
84.183	14.9917
84.198	14.8861
84.213	14.7808
84.228	14.653
84.243	14.5316
84.259	14.3972
84.274	14.2579
84.289	14.1045
84.304	13.9675
84.319	13.8092
84.334	13.6445
84.35	13.4761
84.365	13.2871
84.38	13.0921
84.396	12.8989
84.411	12.7004
84.426	12.4906
84.441	12.2639
84.457	12.0523
84.472	11.8356
84.487	11.6104
84.502	11.3814
84.518	11.1478
84.533	10.9162
84.548	10.6982
84.563	10.4726
84.579	10.2439
84.594	10.0162
84.609	9.7865
84.625	9.58225
84.64	9.36713
84.655	9.15988
84.67	8.93988
84.686	8.72213
84.701	8.5255
84.716	8.32475
84.731	8.1335
84.746	7.94238
84.762	7.75312
84.777	7.56975
84.792	7.40538
84.807	7.237
84.822	7.09112
84.837	6.94163
84.853	6.80938
84.868	6.69075
84.883	6.55825
84.898	6.43462
84.913	6.33475
84.928	6.2455
84.943	6.15963
84.958	6.0615
84.973	5.97825
84.989	5.90525
85.004	5.861
85.019	5.801
85.034	5.74563
85.049	5.699
85.064	5.67325
85.079	5.64537
85.094	5.61375
85.109	5.58713
85.124	5.57313
85.139	5.57713
85.154	5.572
85.169	5.58462
85.184	5.58188
85.199	5.5825
85.214	5.58925
85.229	5.60625
85.244	5.61575
85.259	5.618
85.274	5.62113
85.289	5.63513
85.304	5.66087
85.319	5.705
85.334	5.73913
85.349	5.78088
85.364	5.82638
85.379	5.86888
85.394	5.9135
85.409	5.95275
85.424	5.98675
85.439	6.02988
85.454	6.07725
85.469	6.11838
85.484	6.15287
85.499	6.19937
85.513	6.24462
85.528	6.27725
85.543	6.31212
85.558	6.34537
85.573	6.377
85.588	6.42387
85.603	6.46138
85.617	6.5065
85.632	6.54
85.647	6.57275
85.662	6.59125
85.677	6.6295
85.692	6.65538
85.706	6.70388
85.721	6.7305
85.736	6.77463
85.751	6.805
85.766	6.81225
85.781	6.8085
85.795	6.7995
85.81	6.80463
85.825	6.8355
85.84	6.837
85.855	6.87188
85.87	6.8885
85.884	6.907
85.899	6.93187
85.914	6.944
85.929	6.95675
85.944	6.95162
85.959	6.9845
85.973	7.01213
85.988	7.0295
86.003	7.058
86.018	7.06775
86.033	7.06487
86.048	7.07325
86.063	7.05438
86.078	7.05325
86.093	7.051
86.108	7.04938
86.122	7.05363
86.137	7.06025
86.152	7.044
86.167	7.0005
86.182	6.99087
86.197	6.97237
86.212	6.96962
86.227	6.95038
86.242	6.92625
86.257	6.90562
86.273	6.87225
86.288	6.83862
86.303	6.78988
86.318	6.72575
86.333	6.67912
86.348	6.61188
86.363	6.55813
86.379	6.51
86.394	6.45312
86.409	6.39712
86.424	6.34375
86.44	6.29012
86.455	6.21762
86.47	6.18112
86.485	6.12662
86.501	6.0635
86.516	5.995
86.531	5.93875
86.547	5.86862
86.562	5.805
86.577	5.735
86.592	5.6725
86.608	5.60912
86.623	5.52662
86.638	5.47438
86.653	5.431
86.669	5.356
86.684	5.2815
86.699	5.23438
86.714	5.1815
86.729	5.13175
86.744	5.0715
86.759	5.01888
86.774	4.97063
86.789	4.9285
86.804	4.89463
86.819	4.85062
86.834	4.779
86.849	4.71975
86.864	4.68838
86.879	4.61288
86.894	4.58225
86.909	4.54125
86.924	4.53463
86.939	4.50938
86.954	4.49887
86.968	4.49975
86.983	4.50762
86.998	4.48963
87.013	4.4715
87.028	4.43975
87.042	4.45688
87.057	4.46675
87.072	4.47762
87.087	4.49962
87.102	4.50713
87.117	4.51175
87.131	4.519
87.146	4.55087
87.161	4.56325
87.176	4.58312
87.191	4.591
87.206	4.62087
87.221	4.64912
87.236	4.6815
87.251	4.71063
87.266	4.746
87.28	4.75975
87.295	4.7815
87.31	4.78825
87.325	4.8125
87.34	4.82437
87.355	4.83212
87.37	4.845
87.386	4.83188
87.401	4.85687
87.416	4.85637
87.431	4.88462
87.446	4.89037
87.461	4.90538
87.476	4.92975
87.491	4.96837
87.507	4.9495
87.522	4.9475
87.537	4.91875
87.552	4.93675
87.567	4.95025
87.582	4.95363
87.598	4.93487
87.613	4.92862
87.628	4.90062
87.643	4.8715
87.659	4.85488
87.674	4.82788
87.689	4.80625
87.704	4.74275
87.72	4.69787
87.735	4.6415
87.75	4.61562
87.765	4.57975
87.78	4.50213
87.795	4.43213
87.811	4.343
87.826	4.25825
87.841	4.183
87.856	4.09938
87.871	4.01737
87.887	3.90512
87.902	3.79925
87.917	3.64657
87.932	3.50557
87.947	3.396
87.962	3.282
87.977	3.017
87.992	2.90317
88.007	2.82433
88.022	2.70317
88.037	2.59517
88.052	2.3176
88.067	2.2158
88.082	2.141
88.097	2.0588
88.112	1.953
88.126	1.8756
88.141	1.8086
88.156	1.7036
88.171	1.6434
88.186	1.5708
88.201	1.504
88.216	1.429
88.231	1.358
88.245	1.3092
88.26	1.2804
88.275	1.2154
88.29	1.173
88.305	1.1294
88.32	1.0814
88.335	1.0552
88.35	0.97375
88.364	0.857333
88.379	0.826667
88.394	0.802
88.409	0.766667
88.424	0.751333
88.439	0.669667
88.454	0.645333
88.469	0.637333
88.484	0.640667
88.499	0.621
88.514	0.607333
88.529	0.594333
88.544	0.548
88.559	0.513333
88.574	0.492667
88.589	0.504333
88.604	0.476333
88.619	0.488
88.634	0.473
88.649	0.453
88.664	0.4765
88.679	0.452
88.695	0.437
88.71	0.4045
88.725	0.4155
88.74	0.285
0
0
0
0
0
0
0
0
0
0
0
0
0
0
0
0
0
0
0
0
0
0
0
0
0
0
0
0
0
0
0
0
0
0
0
0
0
0
0
0
0
0
0
0
0
0
0
0
0
0
0
0
0
0
0
0
0
0
0
0
0
0
0
0
0
0
0
0
0
0
0
0
0
0
0
0
0
0
0
0
0
0
0
0
0
0
0
0
0
0
0
0
0
0
0
0
0
0
0
0
0
0
0
0
0
0
0
0
0
0
0
0
0
0
0
0
0
0
0
0
0
0
0
0
0
0
0
0
0
0
0
0
0
0
0
0
0
0
0
0
0
0
0
0
0
0
0
0
0
0
0
0
0
0
0
0
0
0
0
0
0
0
0
0
0
0
0
0
0
0
0
0
0
0
0
0
0
0
0
0
0
0
0
0
0
0
0
0
0
0
0
0
0
0
0
0
0
0
0
0
0
0
0
0
0
0
0
0
0
0
0
0
0
0
0
0
0
0
0
0
0
0
0
0
0
0
0
0
0
0
0
0
0
0
0
0
0
0
0
0
0
0
0
0
0
0
0
0
0
0
0
0
0
0
0
0
0
0
0
0
0
0
0
0
0
0
0
0
0
0
0
0
0
0
0
0
0
0
0
0
0
0
0
0
0
0
0
0
0
0
0
0
0
0
0
0
0
0
0
0
0
0
0
0
0
0
0
0
0
0
0
0
0
0
0
0
0
0
0
0
0
0
0
0
0
0
0
0
0
0
0
0
0
0
0
0
0
0
0
0
0
0
0
0
0
0
0
0
0
0
0
0
0
0
0
0
0
0
0
0
0
0
0
0
0
0
0
0
0
0
0
0
0
0
0
0
0
0
0
0
0
0
0
0
0
0
0
0
0
0
0
0
0
0
0
0
0
0
0
0
0
0
0
0
0
0
0
0
0
0
0
0
0
0
0
0
0
0
0
0
0
0
0
0
0
0
0
0
0
0
0
0
0
0
0
0
0
0
0
0
0
0
0
0
0
0
0
0
0
0
0
0
0
0
0
0
0
0
0
0
0
0
0
0
0
0
0
0
0
0
0
0
0
0
0
0
0
0
0
0
0
0
0
0
0
0
0
0
0
0
0
0
0
0
0
0
0
0
0
0
0
0
0
0
0
0
0
0
0
0
0
0
0
0
0
0
0
0
0
0
0
0
0
0
0
0
0
0
0
0
0
0
0
0
0
0
0
0
0
0
0
0
0
0
0
0
0
0
0
0
0
0
0
0
0
0
0
0
0
0
0
0
0
0
0
0
0
0
0
0
0
0
0
0
0
0
0
0
0
0
0
0
0
0
0
0
0
0
0
0
0
0
0
0
0
0
0
0
0
0
0
0
0
0
0
0
0
0
0
0
0
0
0
0
0
0
0
0
0
0
0
0
0
0
0
0
0
0
0
0
0

## Sheet: C. glabrata
Temperature	-dF/dT
78.25	0.0533
78.265	0.052675
78.28	0.054825
78.295	0.062775
78.31	0.06995
78.325	0.08175
78.34	0.0903
78.355	0.097175
78.37	0.105
78.385	0.11975
78.4	0.124425
78.415	0.130875
78.43	0.14065
78.445	0.144875
78.46	0.1529
78.475	0.1549
78.49	0.1643
78.505	0.170925
78.52	0.177525
78.535	0.18175
78.55	0.192975
78.565	0.202625
78.58	0.2137
78.595	0.223925
78.61	0.23675
78.625	0.25275
78.64	0.2645
78.655	0.27925
78.67	0.292425
78.685	0.30665
78.7	0.320225
78.715	0.331025
78.73	0.348275
78.745	0.3594
78.759	0.367575
78.774	0.37555
78.789	0.38905
78.804	0.4033
78.819	0.4172
78.834	0.4366
78.849	0.453725
78.864	0.475425
78.879	0.49395
78.894	0.51705
78.909	0.53725
78.924	0.555675
78.939	0.58
78.954	0.601875
78.969	0.63305
78.984	0.658875
78.999	0.68755
79.014	0.71735
79.029	0.75035
79.044	0.776725
79.059	0.801
79.074	0.8286
79.09	0.85895
79.105	0.8846
79.12	0.912325
79.135	0.9367
79.15	0.965225
79.165	0.99545
79.18	1.0254
79.195	1.06765
79.21	1.10547
79.226	1.144
79.241	1.18338
79.256	1.22582
79.271	1.264
79.286	1.30017
79.301	1.33587
79.317	1.37702
79.332	1.4137
79.347	1.4492
79.362	1.48223
79.377	1.5182
79.392	1.55205
79.407	1.58745
79.422	1.62105
79.437	1.65187
79.452	1.6821
79.467	1.71473
79.482	1.7511
79.498	1.78975
79.513	1.82935
79.527	1.86935
79.543	1.91082
79.557	1.94977
79.573	1.98537
79.588	2.02468
79.603	2.06592
79.617	2.10558
79.632	2.14375
79.647	2.17632
79.662	2.21365
79.677	2.24905
79.692	2.28105
79.707	2.3228
79.722	2.36225
79.737	2.40523
79.752	2.44182
79.767	2.48703
79.782	2.53065
79.797	2.56815
79.812	2.61073
79.827	2.6601
79.842	2.70212
79.857	2.74777
79.872	2.79438
79.887	2.84282
79.902	2.88882
79.917	2.94335
79.932	2.99235
79.947	3.04825
79.962	3.0954
79.977	3.13908
79.992	3.18352
80.007	3.23563
80.022	3.28437
80.037	3.3348
80.052	3.38008
80.067	3.42917
80.082	3.47825
80.097	3.53135
80.112	3.5864
80.127	3.6421
80.142	3.69942
80.157	3.75735
80.172	3.81985
80.187	3.8845
80.202	3.93873
80.217	3.99125
80.232	4.05143
80.247	4.11745
80.262	4.17377
80.277	4.2375
80.292	4.29945
80.307	4.36115
80.322	4.42775
80.337	4.49852
80.352	4.56255
80.367	4.63112
80.382	4.70353
80.397	4.78175
80.412	4.8592
80.427	4.94225
80.442	5.02435
80.457	5.1184
80.472	5.21065
80.487	5.29835
80.502	5.39403
80.517	5.49022
80.532	5.58703
80.548	5.68357
80.563	5.78092
80.578	5.88065
80.593	5.97835
80.608	6.07985
80.623	6.1865
80.638	6.29295
80.653	6.4066
80.668	6.52795
80.683	6.65445
80.698	6.7842
80.712	6.90635
80.727	7.03283
80.742	7.16923
80.757	7.30955
80.772	7.44988
80.787	7.59335
80.802	7.73828
80.817	7.8886
80.832	8.03918
80.847	8.19357
80.862	8.34352
80.877	8.49585
80.892	8.6493
80.907	8.80627
80.922	8.9617
80.937	9.12405
80.952	9.28927
80.967	9.4655
80.982	9.6391
80.997	9.8162
81.012	10.0031
81.027	10.1819
81.042	10.3714
81.057	10.5573
81.072	10.7515
81.087	10.9448
81.102	11.1355
81.117	11.3301
81.132	11.5244
81.147	11.7218
81.162	11.9174
81.178	12.1206
81.193	12.3287
81.208	12.5355
81.223	12.7385
81.238	12.953
81.253	13.171
81.269	13.3821
81.284	13.5956
81.299	13.8114
81.314	14.0292
81.329	14.251
81.344	14.4715
81.36	14.6846
81.375	14.894
81.39	15.1136
81.405	15.3209
81.42	15.5337
81.436	15.7364
81.451	15.9365
81.466	16.1434
81.481	16.3514
81.496	16.5511
81.511	16.7468
81.526	16.9419
81.541	17.1302
81.556	17.3208
81.572	17.5037
81.587	17.6877
81.602	17.8682
81.617	18.045
81.632	18.2154
81.647	18.3739
81.662	18.538
81.677	18.6912
81.691	18.8427
81.706	18.9934
81.721	19.1323
81.736	19.267
81.751	19.4047
81.766	19.5278
81.781	19.6427
81.796	19.7513
81.811	19.8535
81.825	19.9523
81.84	20.0461
81.855	20.1375
81.87	20.2243
81.885	20.3053
81.9	20.3897
81.915	20.4597
81.929	20.5329
81.944	20.5958
81.959	20.6463
81.974	20.7002
81.989	20.7451
82.004	20.7918
82.019	20.8304
82.034	20.8634
82.048	20.8924
82.063	20.9277
82.078	20.9521
82.093	20.974
82.108	20.9951
82.123	21.0162
82.138	21.0246
82.153	21.0338
82.168	21.0413
82.183	21.0511
82.198	21.0557
82.213	21.0613
82.228	21.0652
82.243	21.0637
82.258	21.064
82.274	21.0524
82.289	21.0387
82.304	21.029
82.319	21.0067
82.334	20.9799
82.349	20.9532
82.364	20.92
82.379	20.8948
82.394	20.8628
82.409	20.8296
82.425	20.7923
82.44	20.7528
82.455	20.7117
82.47	20.6638
82.485	20.6129
82.5	20.5521
82.515	20.5045
82.53	20.447
82.545	20.3834
82.56	20.3112
82.575	20.2508
82.59	20.187
82.606	20.1188
82.621	20.0527
82.636	19.9844
82.651	19.9094
82.666	19.8438
82.681	19.7739
82.696	19.717
82.711	19.6523
82.726	19.5911
82.741	19.539
82.756	19.4812
82.771	19.4301
82.786	19.3802
82.801	19.3398
82.816	19.3031
82.831	19.2619
82.846	19.2313
82.861	19.2076
82.876	19.175
82.891	19.1605
82.906	19.1503
82.921	19.1423
82.936	19.1405
82.951	19.1465
82.966	19.1639
82.981	19.1834
82.996	19.2092
83.011	19.2374
83.026	19.2794
83.041	19.3186
83.056	19.3554
83.071	19.3966
83.086	19.4534
83.101	19.5158
83.116	19.5834
83.131	19.6575
83.146	19.7378
83.161	19.8206
83.176	19.9064
83.191	19.9942
83.206	20.0965
83.221	20.1953
83.236	20.2972
83.251	20.4004
83.266	20.5029
83.281	20.6119
83.296	20.7233
83.311	20.8442
83.326	20.955
83.341	21.0614
83.356	21.186
83.371	21.2988
83.386	21.4034
83.401	21.5152
83.416	21.6318
83.431	21.7448
83.446	21.8507
83.461	21.9539
83.476	22.0566
83.491	22.1564
83.506	22.2529
83.521	22.3355
83.536	22.4214
83.552	22.501
83.567	22.5641
83.582	22.6192
83.597	22.6799
83.612	22.7266
83.627	22.7704
83.642	22.8013
83.657	22.8256
83.672	22.8342
83.687	22.8372
83.702	22.8286
83.717	22.8103
83.732	22.7868
83.747	22.7461
83.762	22.6916
83.777	22.6285
83.792	22.548
83.807	22.4554
83.822	22.3535
83.837	22.2298
83.852	22.0938
83.867	21.9623
83.882	21.8142
83.897	21.6477
83.912	21.4743
83.927	21.2969
83.942	21.1151
83.957	20.9186
83.972	20.7076
83.987	20.4864
84.001	20.265
84.016	20.0341
84.031	19.7977
84.046	19.5648
84.061	19.3282
84.076	19.0801
84.091	18.8291
84.106	18.5859
84.121	18.3341
84.136	18.0911
84.151	17.8406
84.166	17.5943
84.181	17.3449
84.196	17.1033
84.211	16.8693
84.226	16.6415
84.241	16.4225
84.256	16.1988
84.271	15.9842
84.286	15.7859
84.301	15.5839
84.316	15.3851
84.331	15.1996
84.346	15.0146
84.361	14.8416
84.376	14.6796
84.391	14.531
84.406	14.3855
84.422	14.2469
84.437	14.1242
84.452	14.0044
84.467	13.893
84.482	13.7906
84.497	13.6845
84.512	13.5978
84.528	13.5148
84.543	13.4513
84.558	13.396
84.573	13.3384
84.589	13.2947
84.604	13.2607
84.619	13.2314
84.634	13.1986
84.649	13.1774
84.665	13.1671
84.68	13.1555
84.695	13.1517
84.71	13.1491
84.725	13.1543
84.741	13.1762
84.756	13.1867
84.771	13.1987
84.786	13.2149
84.801	13.2406
84.816	13.2697
84.832	13.2967
84.847	13.3269
84.862	13.3568
84.877	13.3874
84.892	13.4168
84.907	13.4498
84.922	13.4866
84.937	13.5227
84.952	13.5608
84.968	13.5956
84.982	13.6286
84.997	13.6623
85.012	13.6865
85.027	13.7089
85.042	13.73
85.057	13.7545
85.072	13.7781
85.087	13.7952
85.102	13.8253
85.117	13.8422
85.132	13.8542
85.147	13.8669
85.162	13.8767
85.177	13.8942
85.192	13.8944
85.206	13.9002
85.221	13.8908
85.236	13.8744
85.251	13.8719
85.266	13.8514
85.281	13.8283
85.296	13.8012
85.31	13.7696
85.325	13.7359
85.34	13.7035
85.355	13.6612
85.37	13.6231
85.385	13.5743
85.4	13.5277
85.415	13.474
85.43	13.414
85.445	13.3521
85.459	13.2889
85.474	13.2196
85.489	13.1506
85.504	13.0736
85.519	12.9963
85.534	12.9054
85.549	12.8213
85.564	12.7331
85.579	12.6368
85.594	12.5406
85.609	12.4459
85.624	12.3383
85.639	12.2352
85.654	12.1341
85.669	12.0339
85.684	11.9318
85.699	11.8207
85.714	11.7069
85.73	11.583
85.745	11.4505
85.76	11.3307
85.775	11.2007
85.79	11.0605
85.805	10.9223
85.82	10.7809
85.835	10.6344
85.85	10.4878
85.865	10.3249
85.88	10.1728
85.895	10.0146
85.91	9.86005
85.925	9.70375
85.94	9.53923
85.955	9.3628
85.97	9.18608
85.985	9.00887
86	8.8361
86.015	8.65592
86.03	8.4732
86.045	8.28118
86.06	8.09447
86.075	7.90485
86.09	7.71573
86.105	7.52948
86.12	7.33675
86.135	7.1375
86.15	6.9528
86.165	6.77548
86.18	6.60712
86.195	6.43213
86.21	6.26127
86.225	6.07977
86.24	5.90992
86.255	5.74183
86.27	5.5859
86.286	5.43147
86.301	5.27848
86.316	5.13945
86.331	5.01305
86.346	4.8943
86.361	4.77705
86.376	4.65635
86.391	4.54388
86.407	4.43945
86.422	4.3486
86.437	4.2674
86.452	4.1908
86.467	4.11102
86.482	4.03322
86.497	3.9672
86.513	3.91217
86.528	3.8657
86.543	3.81777
86.558	3.77167
86.573	3.7301
86.588	3.6947
86.603	3.66847
86.618	3.64755
86.634	3.61997
86.649	3.5928
86.664	3.57508
86.679	3.56753
86.694	3.5654
86.709	3.55975
86.724	3.55408
86.739	3.53118
86.754	3.518
86.769	3.50578
86.784	3.5037
86.799	3.49668
86.814	3.4881
86.829	3.47938
86.844	3.4761
86.859	3.47858
86.874	3.482
86.889	3.47497
86.904	3.4663
86.919	3.45487
86.934	3.4497
86.948	3.4478
86.963	3.43472
86.978	3.4256
86.993	3.41195
87.008	3.39188
87.023	3.37905
87.038	3.41518
87.053	3.39067
87.068	3.35636
87.083	3.32777
87.098	3.31067
87.113	3.28513
87.128	3.25444
87.142	3.25466
87.157	3.22545
87.172	3.25484
87.187	3.22043
87.202	3.19551
87.217	3.17581
87.232	3.14541
87.247	3.10068
87.262	3.0573
87.277	3.01662
87.292	3.00383
87.307	2.96144
87.322	2.95653
87.337	2.95658
87.351	2.90512
87.366	2.93806
87.381	2.89729
87.396	2.83865
87.411	2.79506
87.426	2.73961
87.441	2.68223
87.456	2.64086
87.471	2.57886
87.486	2.52397
87.501	2.46066
87.516	2.39738
87.531	2.3439
87.546	2.278
87.561	2.20879
87.576	2.13521
87.591	2.04931
87.606	1.98686
87.621	1.91259
87.636	1.83086
87.651	1.80933
87.666	1.68946
87.681	1.61983
87.696	1.54846
87.711	1.40373
87.727	1.36259
87.742	1.16469
0	0
0	0
0	0
0	0
0	0
0	0
0	0
0	0
0	0
0	0
0	0
0	0
0	0
0	0
0	0
0	0
0	0
0	0
0	0
0	0
0	0
0	0
0	0
0	0
0	0
0	0
0	0
0	0
0	0
0	0
0	0
0	0
0	0
0	0
0	0
0	0
0	0
0	0
0	0
0	0
0	0
0	0
0	0
0	0
0	0
0	0
0	0
0	0
0	0
0	0
0	0
0	0
0	0
0	0
0	0
0	0
0	0
0	0
0	0
0	0
0	0
0	0
0	0
0	0
0	0
0	0
0	0
0	0
0	0
0	0
0	0
0	0
0	0
0	0
0	0
0	0
0	0
0	0
0	0
0	0
0	0
0	0
0	0
0	0
0	0
0	0
0	0
0	0
0	0
0	0
0	0
0	0
0	0
0	0
0	0
0	0
0	0
0	0
0	0
0	0
0	0
0	0
0	0
0	0
0	0
0	0
0	0
0	0
0	0
0	0
0	0
0	0
0	0
0	0
0	0
0	0
0	0
0	0
0	0
0	0
0	0
0	0
0	0
0	0
0	0
0	0
0	0
0	0
0	0
0	0
0	0
0	0
0	0
0	0
0	0
0	0
0	0
0	0
0	0
0	0
0	0
0	0
0	0
0	0
0	0
0	0
0	0
0	0
0	0
0	0
0	0
0	0
0	0
0	0
0	0
0	0
0	0
0	0
0	0
0	0
0	0
0	0
0	0
0	0
0	0
0	0
0	0
0	0
0	0
0	0
0	0
0	0
0	0
0	0
0	0
0	0
0	0
0	0
0	0
0	0
0	0
0	0
0	0
0	0
0	0
0	0
0	0
0	0
0	0
0	0
0	0
0	0
0	0
0	0
0	0
0	0
0	0
0	0
0	0
0	0
0	0
0	0
0	0
0	0
0	0
0	0
0	0
0	0
0	0
0	0
0	0
0	0
0	0
0	0
0	0
0	0
0	0
0	0
0	0
0	0
0	0
0	0
0	0
0	0
0	0
0	0
0	0
0	0
0	0
0	0
0	0
0	0
0	0
0	0
0	0
0	0
0	0
0	0
0	0
0	0
0	0
0	0
0	0
0	0
0	0
0	0
0	0
0	0
0	0
0	0
0	0
0	0
0	0
0	0
0	0
0	0
0	0
0	0
0	0
0	0
0	0
0	0
0	0
0	0
0	0
0	0
0	0
0	0
0	0
0	0
0	0
0	0
0	0
0	0
0	0
0	0
0	0
0	0
0	0
0	0
0	0
0	0
0	0
0	0
0	0
0	0
0	0
0	0
0	0
0	0
0	0
0	0
0	0
0	0
0	0
0	0
0	0
0	0
0	0
0	0
0	0
0	0
0	0
0	0
0	0
0	0
0	0
0	0
0	0
0	0
0	0
0	0
0	0
0	0
0	0
0	0
0	0
0	0
0	0
0	0
0	0
0	0
0	0
0	0
0	0
0	0
0	0
0	0
0	0
0	0
0	0
0	0
0	0
0	0
0	0
0	0
0	0
0	0
0	0
0	0
0	0
0	0
0	0
0	0
0	0
0	0
0	0
0	0
0	0
0	0
0	0
0	0
0	0
0	0
0	0
0	0
0	0
0	0
0	0
0	0
0	0
0	0
0	0
0	0
0	0
0	0
0	0
0	0
0	0
0	0
0	0
0	0
0	0
0	0
0	0
0	0
0	0
0	0
0	0
0	0
0	0
0	0
0	0
0	0
0	0
0	0
0	0
0	0
0	0
0	0
0	0
0	0
0	0
0	0
0	0
0	0
0	0
0	0
0	0
0	0
0	0
0	0
0	0
0	0
0	0
0	0
0	0
0	0
0	0
0	0
0	0
0	0
0	0
0	0
0	0
0	0
0	0
0	0
0	0
0	0
0	0
0	0
0	0
0	0
0	0
0	0
0	0
0	0
0	0
0	0
0	0
0	0
0	0
0	0
0	0
0	0
0	0
0	0
0	0
0	0
0	0
0	0
0	0
0	0
0	0
0	0
0	0
0	0
0	0
0	0
0	0
0	0
0	0
0	0
0	0
0	0
0	0
0	0
0	0
0	0
0	0
0	0
0	0
0	0
0	0
0	0
0	0
0	0
0	0
0	0
0	0
0	0
0	0
0	0
0	0
0	0
0	0
0	0
0	0
0	0
0	0
0	0
0	0
0	0
0	0
0	0
0	0
0	0
0	0
0	0
0	0
0	0
0	0
0	0
0	0
0	0
0	0
0	0
0	0
0	0
0	0
0	0
0	0
0	0
0	0
0	0
0	0
0	0
0	0
0	0
0	0
0	0
0	0
0	0
0	0
0	0
0	0
0	0
0	0
0	0
0	0
0	0
0	0
0	0
0	0
0	0
0	0
0	0
0	0
0	0
0	0
0	0
0	0
0	0
0	0
0	0
0	0
0	0
0	0
0	0
0	0
0	0
0	0
0	0
0	0
0	0
0	0
0	0
0	0
0	0
0	0
0	0
0	0
0	0
0	0
0	0
0	0
0	0
0	0
0	0
0	0
0	0
0	0
0	0
0	0
0	0
0	0
0	0
0	0
0	0
0	0
0	0
0	0
0	0
0	0
0	0
0	0
0	0
0	0
0	0
0	0
0	0
0	0
0	0
0	0
0	0
0	0
0	0
0	0
0	0
0	0
0	0
0	0
0	0
0	0
0	0
0	0
0	0
0	0
0	0
0	0
0	0
0	0
0	0
0	0
0	0
0	0
0	0
0	0
0	0
0	0
0	0
0	0
0	0
0	0
0	0
0	0
0	0
0	0
0	0
0	0
0	0
0	0
0	0
0	0
0	0
0	0
0	0
0	0
0	0
0	0
0	0
0	0
0	0
0	0
0	0
0	0
0	0
0	0
0	0
0	0
0	0
0	0
0	0
0	0
0	0
0	0
0	0
0	0
0	0
0	0
0	0
0	0
0	0
0	0
0	0
0	0
0	0
0	0
0	0
0	0
0	0
0	0
0	0
0	0
0	0
0	0
0	0
0	0
0	0
0	0
0	0
0	0
0	0
0	0
0	0
0	0
0	0
0	0
0	0
0	0
0	0
0	0
0	0
0	0
0	0
0	0
0	0
0	0
0	0
0	0
0	0
0	0
0	0
0	0
0	0
0	0
0	0
0	0

## Sheet: C. krusei A
Temperature	-dF/dT
77.924	1.38057
77.939	1.407
77.954	1.44467
77.969	1.47281
77.984	1.50819
77.999	1.54829
78.014	1.5891
78.029	1.62619
78.045	1.67181
78.06	1.71305
78.075	1.75667
78.09	1.79714
78.105	1.83867
78.12	1.87781
78.135	1.91452
78.15	1.95219
78.165	1.99162
78.18	2.02357
78.195	2.0571
78.21	2.09176
78.225	2.11895
78.24	2.149
78.255	2.17433
78.27	2.20286
78.285	2.2341
78.3	2.26233
78.315	2.28543
78.33	2.32143
78.345	2.35186
78.36	2.3831
78.375	2.41171
78.39	2.431
78.405	2.45571
78.42	2.4651
78.435	2.47957
78.45	2.49262
78.465	2.50367
78.48	2.50071
78.495	2.501
78.51	2.50448
78.525	2.50419
78.54	2.49776
78.555	2.48829
78.57	2.47686
78.585	2.47729
78.6	2.47157
78.615	2.47057
78.63	2.46714
78.645	2.47719
78.66	2.47771
78.675	2.47724
78.69	2.47457
78.705	2.46633
78.72	2.45524
78.735	2.43438
78.75	2.42257
78.765	2.40662
78.78	2.3879
78.795	2.35948
78.81	2.33771
78.825	2.30943
78.84	2.29138
78.855	2.27081
78.87	2.24848
78.885	2.23181
78.9	2.21738
78.915	2.20129
78.93	2.1789
78.945	2.16938
78.96	2.16124
78.976	2.14905
78.991	2.12843
79.006	2.12005
79.021	2.10957
79.036	2.09057
79.051	2.0719
79.066	2.05314
79.081	2.02538
79.096	2.01086
79.111	1.99138
79.126	1.97376
79.141	1.9589
79.156	1.95524
79.171	1.94933
79.186	1.94162
79.201	1.9419
79.216	1.94286
79.231	1.9421
79.246	1.94633
79.261	1.95157
79.276	1.96062
79.291	1.96562
79.306	1.96524
79.321	1.97152
79.336	1.97062
79.351	1.9721
79.366	1.97386
79.381	1.96405
79.396	1.95638
79.411	1.95433
79.426	1.95038
79.441	1.94743
79.456	1.95343
79.471	1.95524
79.486	1.96419
79.501	1.96614
79.516	1.98095
79.531	1.99643
79.546	2.00181
79.561	2.01267
79.576	2.03348
79.591	2.04438
79.606	2.0589
79.621	2.06143
79.636	2.06767
79.651	2.06948
79.666	2.07157
79.681	2.07771
79.696	2.07552
79.711	2.08038
79.726	2.08819
79.741	2.09957
79.756	2.1121
79.771	2.12771
79.786	2.13862
79.801	2.14895
79.816	2.167
79.831	2.19019
79.846	2.21338
79.861	2.23752
79.876	2.26376
79.891	2.28176
79.906	2.30129
79.921	2.32081
79.936	2.343
79.951	2.36533
79.966	2.38452
79.981	2.39643
79.996	2.41343
80.011	2.43095
80.026	2.45357
80.041	2.47614
80.056	2.50776
80.071	2.54505
80.086	2.58838
80.101	2.63024
80.116	2.6821
80.131	2.72752
80.146	2.78248
80.161	2.83129
80.176	2.88633
80.191	2.94705
80.206	3.01105
80.221	3.07652
80.236	3.13352
80.251	3.20562
80.266	3.26857
80.281	3.34076
80.296	3.41
80.311	3.47024
80.326	3.54376
80.341	3.61995
80.356	3.69486
80.371	3.77257
80.386	3.85076
80.401	3.94057
80.416	4.03057
80.431	4.12514
80.446	4.23348
80.461	4.337
80.476	4.43948
80.491	4.53543
80.507	4.63214
80.522	4.73595
80.536	4.8369
80.551	4.93562
80.566	5.04333
80.581	5.15638
80.596	5.26381
80.611	5.37476
80.626	5.49414
80.641	5.61552
80.656	5.73505
80.671	5.86386
80.686	5.99352
80.701	6.12067
80.716	6.2579
80.731	6.39681
80.746	6.52824
80.762	6.67481
80.777	6.81619
80.792	6.95905
80.807	7.11267
80.822	7.2549
80.837	7.40195
80.852	7.54048
80.867	7.67733
80.882	7.81386
80.897	7.94648
80.912	8.07667
80.927	8.21014
80.943	8.33829
80.958	8.47952
80.973	8.61571
80.988	8.75533
81.003	8.89224
81.018	9.03538
81.033	9.17743
81.048	9.31567
81.063	9.45705
81.078	9.59376
81.093	9.73324
81.108	9.86605
81.123	9.98976
81.139	10.1093
81.154	10.2304
81.169	10.3458
81.184	10.4718
81.199	10.5911
81.214	10.6957
81.229	10.8034
81.244	10.9067
81.259	11.0087
81.274	11.116
81.289	11.2201
81.304	11.3306
81.319	11.4411
81.334	11.54
81.349	11.6441
81.364	11.7328
81.379	11.8265
81.394	11.9203
81.409	12.0143
81.424	12.0883
81.439	12.1672
81.454	12.2299
81.469	12.2957
81.484	12.3659
81.499	12.4324
81.514	12.4993
81.529	12.567
81.544	12.6332
81.559	12.6974
81.574	12.7691
81.589	12.8369
81.604	12.9046
81.619	12.9798
81.634	13.0436
81.649	13.1148
81.664	13.191
81.679	13.2685
81.694	13.3487
81.709	13.4243
81.724	13.4982
81.739	13.5785
81.754	13.652
81.769	13.7262
81.784	13.8059
81.8	13.8856
81.815	13.9783
81.83	14.0669
81.845	14.1503
81.86	14.2425
81.875	14.3272
81.89	14.4256
81.905	14.526
81.92	14.6236
81.935	14.7202
81.95	14.8273
81.965	14.9245
81.98	15.0324
81.995	15.142
82.01	15.2482
82.025	15.3528
82.041	15.4595
82.056	15.5715
82.071	15.6722
82.086	15.7873
82.101	15.9005
82.116	16.0064
82.131	16.1159
82.146	16.2286
82.161	16.3422
82.176	16.4567
82.191	16.5811
82.206	16.6978
82.221	16.816
82.236	16.9283
82.251	17.0382
82.266	17.1523
82.281	17.2603
82.296	17.3655
82.311	17.4757
82.327	17.5826
82.342	17.6875
82.357	17.7895
82.372	17.8835
82.387	17.9608
82.402	18.0529
82.417	18.142
82.432	18.216
82.447	18.2968
82.462	18.3891
82.477	18.4793
82.492	18.5596
82.507	18.6387
82.522	18.7126
82.537	18.7845
82.553	18.8575
82.568	18.9361
82.583	18.9975
82.598	19.0777
82.613	19.1457
82.628	19.204
82.643	19.2508
82.658	19.305
82.673	19.354
82.688	19.3964
82.703	19.4383
82.718	19.4633
82.733	19.5027
82.748	19.5223
82.763	19.5356
82.778	19.5542
82.793	19.5614
82.808	19.5668
82.823	19.58
82.838	19.5868
82.853	19.5913
82.868	19.5837
82.883	19.5696
82.898	19.5445
82.913	19.5216
82.928	19.5022
82.943	19.4726
82.958	19.4332
82.972	19.4002
82.987	19.3705
83.002	19.3192
83.017	19.2743
83.032	19.2264
83.047	19.1743
83.062	19.1325
83.077	19.0829
83.092	19.0298
83.107	18.9883
83.122	18.9332
83.137	18.872
83.152	18.7973
83.167	18.7345
83.182	18.6836
83.197	18.6338
83.212	18.5724
83.227	18.507
83.242	18.4483
83.256	18.3861
83.271	18.3236
83.286	18.2604
83.301	18.2013
83.316	18.1376
83.331	18.0797
83.346	18.0321
83.361	17.9872
83.376	17.9367
83.391	17.8849
83.406	17.8371
83.421	17.7926
83.436	17.7595
83.451	17.7182
83.466	17.6749
83.481	17.6283
83.496	17.5823
83.511	17.5308
83.526	17.4779
83.541	17.4277
83.556	17.3761
83.571	17.3311
83.587	17.2653
83.602	17.2059
83.617	17.1463
83.632	17.0872
83.647	17.0156
83.662	16.9232
83.677	16.8362
83.692	16.7566
83.707	16.6691
83.722	16.5753
83.737	16.4861
83.752	16.383
83.767	16.2784
83.782	16.1717
83.797	16.0502
83.812	15.9309
83.827	15.8008
83.842	15.6639
83.857	15.5298
83.872	15.3887
83.887	15.2455
83.902	15.098
83.917	14.959
83.932	14.8115
83.947	14.6634
83.963	14.5128
83.978	14.3642
83.993	14.2139
84.008	14.066
84.023	13.9156
84.038	13.762
84.053	13.6041
84.068	13.4671
84.083	13.3173
84.098	13.1643
84.113	13.0168
84.128	12.8756
84.143	12.7439
84.158	12.6036
84.173	12.4651
84.188	12.3243
84.203	12.1848
84.218	12.0476
84.233	11.9239
84.248	11.8086
84.263	11.6953
84.278	11.5829
84.293	11.4777
84.308	11.3642
84.323	11.2625
84.338	11.168
84.353	11.0756
84.369	10.979
84.384	10.8774
84.399	10.7827
84.414	10.6972
84.429	10.6188
84.444	10.544
84.459	10.4599
84.474	10.3788
84.489	10.3053
84.504	10.2382
84.519	10.1811
84.534	10.1175
84.549	10.0556
84.565	10.0015
84.58	9.95367
84.595	9.90371
84.61	9.85852
84.625	9.81271
84.64	9.77871
84.655	9.74933
84.67	9.71243
84.685	9.69176
84.7	9.66795
84.715	9.63767
84.73	9.60786
84.745	9.58538
84.76	9.55957
84.775	9.54638
84.79	9.53267
84.805	9.52262
84.82	9.50571
84.835	9.5091
84.85	9.51529
84.865	9.51771
84.88	9.51867
84.895	9.51886
84.91	9.52395
84.924	9.53167
84.939	9.5421
84.954	9.55462
84.969	9.56829
84.984	9.5769
84.999	9.59138
85.014	9.61281
85.029	9.63586
85.044	9.65881
85.059	9.66952
85.074	9.69829
85.089	9.7159
85.104	9.73148
85.119	9.74919
85.134	9.77471
85.149	9.79895
85.164	9.82762
85.179	9.8529
85.194	9.88257
85.209	9.91314
85.224	9.93957
85.239	9.96457
85.254	9.99352
85.269	10.0167
85.284	10.0422
85.299	10.0644
85.314	10.0847
85.329	10.1048
85.344	10.12
85.359	10.1406
85.374	10.1575
85.389	10.173
85.404	10.1837
85.42	10.184
85.435	10.1897
85.45	10.196
85.465	10.1936
85.48	10.1983
85.495	10.1867
85.51	10.1733
85.525	10.158
85.54	10.1451
85.555	10.1354
85.57	10.113
85.585	10.096
85.6	10.0654
85.615	10.0273
85.631	9.98881
85.646	9.94938
85.661	9.89948
85.676	9.85171
85.691	9.80924
85.706	9.74862
85.721	9.68362
85.736	9.61324
85.751	9.55171
85.766	9.482
85.781	9.4069
85.796	9.32376
85.811	9.23143
85.826	9.13519
85.841	9.04814
85.856	8.94043
85.871	8.84267
85.886	8.74871
85.902	8.64757
85.917	8.53733
85.932	8.43243
85.947	8.32938
85.962	8.20857
85.977	8.1009
85.992	7.99305
86.006	7.87295
86.021	7.75981
86.036	7.63619
86.051	7.51338
86.066	7.39967
86.081	7.28719
86.096	7.18343
86.111	7.06557
86.126	6.9559
86.141	6.85105
86.156	6.73743
86.171	6.63133
86.185	6.52819
86.2	6.44657
86.215	6.35767
86.23	6.269
86.245	6.17852
86.26	6.10895
86.275	6.03419
86.29	5.95005
86.305	5.87219
86.319	5.78395
86.334	5.71533
86.349	5.64981
86.364	5.58267
86.379	5.5299
86.394	5.47667
86.409	5.42276
86.423	5.37286
86.438	5.34352
86.453	5.31205
86.468	5.25833
86.483	5.225
86.498	5.19095
86.513	5.16695
86.528	5.14743
86.544	5.13457
86.559	5.11167
86.574	5.09648
86.589	5.08605
86.604	5.07986
86.619	5.06943
86.634	5.06938
86.649	5.06133
86.664	5.05571
86.68	5.06748
86.695	5.079
86.71	5.09167
86.725	5.11567
86.741	5.13886
86.756	5.15614
86.771	5.1809
86.786	5.21152
86.802	5.23819
86.817	5.26638
86.832	5.29262
86.848	5.33657
86.863	5.37971
86.878	5.4189
86.893	5.46548
86.909	5.50876
86.924	5.55071
86.939	5.596
86.955	5.643
86.97	5.70238
86.985	5.75505
87	5.81071
87.015	5.85838
87.03	5.91157
87.045	5.95852
87.06	6.01533
87.076	6.07686
87.091	6.13452
87.106	6.19181
87.121	6.25371
87.136	6.31414
87.151	6.37338
87.166	6.4169
87.181	6.462
87.196	6.52071
87.21	6.58367
87.225	6.63062
87.24	6.68895
87.255	6.74376
87.27	6.79276
87.285	6.8459
87.3	6.90281
87.314	6.95714
87.329	7.01152
87.344	7.06586
87.359	7.11119
87.374	7.1631
87.389	7.20605
87.404	7.25819
87.419	7.30443
87.434	7.33343
87.449	7.36738
87.464	7.39652
87.479	7.43914
87.494	7.4879
87.508	7.52252
87.523	7.5559
87.538	7.58333
87.553	7.60314
87.568	7.62005
87.583	7.64695
87.598	7.669
87.613	7.67933
87.628	7.69995
87.643	7.71248
87.658	7.70971
87.673	7.69686
87.688	7.67924
87.703	7.66338
87.718	7.6441
87.733	7.61743
87.748	7.60562
87.764	7.58457
87.779	7.55462
87.794	7.52971
87.809	7.50329
87.824	7.46843
87.839	7.43619
87.854	7.40029
87.869	7.35976
87.884	7.30814
87.899	7.25614
87.914	7.2031
87.93	7.14157
87.945	7.06976
87.96	6.99167
87.975	6.91929
87.99	6.84681
88.005	6.7791
88.02	6.69095
88.035	6.62229
88.05	6.54138
88.065	6.4551
88.081	6.37048
88.096	6.29119
88.111	6.20781
88.126	6.1169
88.141	6.02767
88.156	5.93476
88.171	5.84167
88.186	5.74919
88.201	5.64181
88.216	5.6768
88.231	5.5839
88.246	5.48255
88.261	5.39975
88.276	5.32835
88.291	5.24055
88.306	5.15625
88.321	5.07565
88.336	4.99075
88.351	4.9188
88.366	4.85105
88.381	4.7904
88.396	4.72685
88.411	4.6661
88.426	4.613
88.441	4.55725
88.456	4.51805
88.47	4.47355
88.485	4.44115
88.5	4.4067
88.515	4.37765
88.53	4.35975
88.545	4.35565
88.56	4.3485
88.575	4.3456
88.59	4.358
88.605	4.36705
88.62	4.37355
88.634	4.40165
88.649	4.42105
88.664	4.4445
88.679	4.48815
88.694	4.5472
88.709	4.59125
88.724	4.65475
88.739	4.7259
88.754	4.7892
88.769	4.85255
88.784	4.9289
88.798	4.9909
88.813	5.0587
88.828	5.12035
88.843	5.1824
88.858	5.2614
88.873	5.33355
88.888	5.4047
88.903	5.48205
88.919	5.543
88.934	5.6208
88.949	5.693
88.964	5.7735
88.979	5.83375
88.994	5.89985
89.009	5.96285
89.024	6.0273
89.039	6.0865
89.054	6.1378
89.07	6.179
89.085	6.2188
89.1	6.25465
89.115	6.28645
89.13	6.3099
89.145	6.33605
89.16	6.3287
89.176	6.3168
89.191	6.31065
89.206	6.2991
89.221	6.28315
89.236	6.27295
89.251	6.25745
89.266	6.2415
89.281	6.21045
89.296	6.33689
89.312	6.27663
89.327	6.21242
89.342	6.12132
89.357	6.03684
89.372	5.94463
89.387	5.84853
89.402	5.73189
89.417	5.62689
89.432	5.48921
89.447	5.35158
89.462	5.22205
89.477	5.082
89.492	4.92342
89.507	4.77547
89.522	4.613
89.537	4.45947
89.552	4.17312
89.567	4.11833
89.582	4.01264
89.597	3.85929
89.612	3.70857
89.627	3.64277
89.642	3.40758
89.657	3.25592
89.672	2.90455
89.687	2.74091
89.702	2.59791
89.717	1.97257
0	0
0	0
0	0
0	0
0	0
0	0
0	0
0	0
0	0
0	0
0	0
0	0
0	0
0	0
0	0
0	0
0	0
0	0
0	0
0	0
0	0
0	0
0	0
0	0
0	0
0	0
0	0
0	0
0	0
0	0
0	0
0	0
0	0
0	0
0	0
0	0
0	0
0	0
0	0
0	0
0	0
0	0
0	0
0	0
0	0
0	0
0	0
0	0
0	0
0	0
0	0
0	0
0	0
0	0
0	0
0	0
0	0
0	0
0	0
0	0
0	0
0	0
0	0
0	0
0	0
0	0
0	0
0	0
0	0
0	0
0	0
0	0
0	0
0	0
0	0
0	0
0	0
0	0
0	0
0	0
0	0
0	0
0	0
0	0
0	0
0	0
0	0
0	0
0	0
0	0
0	0
0	0
0	0
0	0
0	0
0	0
0	0
0	0
0	0
0	0
0	0
0	0
0	0
0	0
0	0
0	0
0	0
0	0
0	0
0	0
0	0
0	0
0	0
0	0
0	0
0	0
0	0
0	0
0	0
0	0
0	0
0	0
0	0
0	0
0	0
0	0
0	0
0	0
0	0
0	0
0	0
0	0
0	0
0	0
0	0
0	0
0	0
0	0
0	0
0	0
0	0
0	0
0	0
0	0
0	0
0	0
0	0
0	0
0	0
0	0
0	0
0	0
0	0
0	0
0	0
0	0
0	0
0	0
0	0
0	0
0	0
0	0
0	0
0	0
0	0
0	0
0	0
0	0
0	0
0	0
0	0
0	0
0	0
0	0
0	0
0	0
0	0
0	0
0	0
0	0
0	0
0	0
0	0
0	0
0	0
0	0
0	0
0	0
0	0
0	0
0	0
0	0
0	0
0	0
0	0
0	0
0	0
0	0
0	0
0	0
0	0
0	0
0	0
0	0
0	0
0	0
0	0
0	0
0	0
0	0
0	0
0	0
0	0
0	0
0	0
0	0
0	0
0	0
0	0
0	0
0	0
0	0
0	0
0	0
0	0
0	0
0	0
0	0
0	0
0	0
0	0
0	0
0	0
0	0
0	0
0	0
0	0
0	0
0	0
0	0
0	0
0	0
0	0
0	0
0	0
0	0
0	0
0	0
0	0
0	0
0	0
0	0
0	0
0	0
0	0
0	0
0	0
0	0
0	0
0	0
0	0
0	0
0	0
0	0
0	0
0	0
0	0
0	0
0	0
0	0
0	0
0	0
0	0
0	0
0	0
0	0
0	0
0	0
0	0
0	0
0	0
0	0
0	0
0	0
0	0
0	0
0	0
0	0
0	0
0	0
0	0
0	0
0	0
0	0
0	0
0	0
0	0
0	0
0	0
0	0
0	0
0	0
0	0
0	0
0	0
0	0
0	0
0	0
0	0
0	0
0	0
0	0
0	0
0	0
0	0
0	0
0	0
0	0
0	0
0	0
0	0
0	0
0	0
0	0
0	0
0	0
0	0
0	0
0	0
0	0
0	0
0	0
0	0
0	0
0	0
0	0
0	0
0	0
0	0
0	0
0	0
0	0
0	0
0	0
0	0
0	0
0	0
0	0
0	0
0	0
0	0
0	0
0	0
0	0
0	0
0	0
0	0
0	0
0	0
0	0
0	0
0	0
0	0
0	0
0	0
0	0
0	0
0	0
0	0
0	0
0	0
0	0
0	0
0	0
0	0
0	0
0	0
0	0
0	0
0	0
0	0
0	0
0	0
0	0
0	0
0	0
0	0
0	0
0	0
0	0
0	0
0	0
0	0
0	0
0	0
0	0
0	0
0	0
0	0
0	0
0	0
0	0
0	0
0	0
0	0
0	0
0	0
0	0
0	0
0	0
0	0
0	0
0	0
0	0
0	0
0	0
0	0
0	0
0	0
0	0
0	0
0	0
0	0
0	0
0	0
0	0
0	0
0	0
0	0
0	0
0	0
0	0
0	0
0	0
0	0
0	0
0	0
0	0
0	0
0	0
0	0
0	0
0	0
0	0
0	0
0	0
0	0
0	0
0	0
0	0
0	0
0	0
0	0
0	0
0	0
0	0
0	0
0	0
0	0
0	0
0	0
0	0
0	0
0	0
0	0
0	0
0	0
0	0
0	0
0	0
0	0
0	0
0	0
0	0
0	0
0	0
0	0
0	0
0	0
0	0
0	0
0	0
0	0
0	0
0	0
0	0
0	0
0	0
0	0
0	0
0	0
0	0
0	0
0	0
0	0
0	0
0	0
0	0
0	0
0	0
0	0
0	0
0	0
0	0
0	0
0	0
0	0
0	0
0	0
0	0
0	0
0	0
0	0
0	0
0	0
0	0
0	0
0	0
0	0
0	0
0	0
0	0
0	0
0	0
0	0
0	0
0	0
0	0
0	0
0	0
0	0
0	0
0	0
0	0
0	0
0	0
0	0
0	0
0	0
0	0
0	0
0	0
0	0
0	0
0	0
0	0

## Sheet: C. krusei B
Temperature	-dF/dT
78.212	2.10964
78.227	2.15236
78.242	2.18879
78.257	2.228
78.272	2.26686
78.287	2.31
78.302	2.34593
78.317	2.37714
78.332	2.41164
78.347	2.45043
78.361	2.49143
78.376	2.53186
78.391	2.57193
78.406	2.61186
78.421	2.64036
78.436	2.66236
78.451	2.67907
78.465	2.69921
78.48	2.70779
78.495	2.71807
78.51	2.73314
78.525	2.74771
78.54	2.75386
78.555	2.757
78.569	2.75814
78.584	2.75657
78.599	2.75764
78.614	2.7565
78.629	2.75764
78.644	2.74829
78.659	2.73486
78.674	2.71993
78.688	2.70429
78.703	2.68343
78.718	2.65536
78.733	2.62921
78.748	2.59564
78.763	2.57271
78.778	2.54457
78.793	2.51214
78.808	2.47114
78.823	2.43336
78.838	2.39893
78.853	2.36507
78.868	2.3295
78.884	2.29243
78.899	2.254
78.914	2.21807
78.929	2.18271
78.944	2.14464
78.959	2.10786
78.974	2.08393
78.989	2.047
79.004	2.01864
79.019	1.99236
79.034	1.96564
79.049	1.9335
79.064	1.903
79.079	1.87736
79.095	1.8485
79.11	1.82836
79.125	1.79571
79.14	1.76686
79.155	1.73164
79.17	1.7015
79.185	1.68164
79.2	1.65764
79.215	1.63936
79.23	1.624
79.245	1.60757
79.26	1.59557
79.275	1.59336
79.29	1.59414
79.305	1.58957
79.32	1.58757
79.335	1.58543
79.35	1.57657
79.365	1.57664
79.38	1.57614
79.395	1.57014
79.41	1.5645
79.425	1.5655
79.44	1.57
79.455	1.5795
79.47	1.585
79.486	1.5985
79.501	1.61679
79.516	1.6375
79.531	1.65829
79.546	1.67593
79.561	1.69993
79.576	1.72179
79.591	1.74586
79.606	1.77
79.621	1.79121
79.637	1.80493
79.652	1.81636
79.667	1.82871
79.682	1.84136
79.697	1.85443
79.712	1.86157
79.727	1.87364
79.742	1.88629
79.757	1.90114
79.773	1.91343
79.788	1.93871
79.803	1.9615
79.818	1.98243
79.833	2.01214
79.848	2.03736
79.864	2.04986
79.879	2.07543
79.894	2.11071
79.909	2.14014
79.924	2.16421
79.939	2.19486
79.954	2.223
79.969	2.26579
79.984	2.29379
79.999	2.32707
80.014	2.36736
80.029	2.40807
80.044	2.45321
80.059	2.49493
80.074	2.54064
80.089	2.59714
80.104	2.65114
80.119	2.70379
80.134	2.75393
80.149	2.80236
80.164	2.86043
80.179	2.91743
80.194	2.98557
80.209	3.05529
80.224	3.119
80.239	3.1825
80.253	3.24279
80.268	3.30621
80.283	3.37329
80.298	3.4385
80.313	3.50686
80.328	3.5795
80.343	3.65214
80.358	3.72693
80.373	3.80479
80.388	3.88486
80.403	3.9805
80.418	4.07271
80.433	4.15629
80.448	4.2475
80.462	4.33814
80.477	4.44507
80.492	4.5505
80.507	4.66079
80.522	4.76521
80.537	4.865
80.552	4.97486
80.567	5.08814
80.582	5.19343
80.597	5.30829
80.612	5.41943
80.627	5.53279
80.642	5.64929
80.657	5.76593
80.672	5.89414
80.687	6.02393
80.702	6.16386
80.717	6.31186
80.732	6.454
80.747	6.59379
80.762	6.73429
80.778	6.87564
80.793	7.02993
80.808	7.17364
80.823	7.32357
80.838	7.46964
80.853	7.62207
80.868	7.75964
80.883	7.90543
80.898	8.04836
80.913	8.19821
80.928	8.33279
80.943	8.46671
80.958	8.61407
80.973	8.75207
80.988	8.90143
81.003	9.05864
81.018	9.21129
81.033	9.3625
81.048	9.50079
81.063	9.65457
81.078	9.81643
81.093	9.96536
81.108	10.1071
81.123	10.2449
81.138	10.3871
81.153	10.527
81.168	10.6614
81.183	10.8046
81.198	10.9485
81.213	11.0792
81.228	11.2168
81.243	11.3502
81.258	11.4734
81.273	11.5997
81.288	11.7231
81.303	11.8499
81.318	11.9706
81.333	12.0977
81.349	12.2121
81.364	12.3372
81.379	12.4381
81.394	12.5477
81.409	12.6589
81.424	12.7619
81.439	12.8518
81.454	12.9447
81.47	13.037
81.485	13.1169
81.5	13.2119
81.515	13.2959
81.53	13.3748
81.545	13.465
81.56	13.5594
81.576	13.6564
81.591	13.7593
81.606	13.8577
81.621	13.9629
81.636	14.0651
81.651	14.1629
81.666	14.2645
81.681	14.3602
81.696	14.4766
81.712	14.594
81.727	14.7036
81.742	14.8167
81.757	14.9206
81.772	15.036
81.787	15.1544
81.802	15.2858
81.817	15.4137
81.832	15.5418
81.847	15.6766
81.862	15.8236
81.877	15.9721
81.891	16.1129
81.906	16.2685
81.921	16.436
81.936	16.5969
81.951	16.7543
81.966	16.9228
81.981	17.0873
81.995	17.2558
82.01	17.4423
82.025	17.6166
82.04	17.7872
82.055	17.9744
82.07	18.1768
82.084	18.3698
82.099	18.5694
82.114	18.7691
82.129	18.9788
82.144	19.1896
82.159	19.3974
82.173	19.5932
82.188	19.7954
82.203	20.0112
82.218	20.2219
82.233	20.4306
82.248	20.6339
82.263	20.8286
82.278	21.0365
82.293	21.2548
82.308	21.4749
82.323	21.6872
82.338	21.8997
82.353	22.1011
82.368	22.3191
82.383	22.5235
82.398	22.7144
82.413	22.9135
82.428	23.1206
82.443	23.3293
82.458	23.5164
82.473	23.7105
82.488	23.8982
82.503	24.0847
82.518	24.275
82.533	24.4601
82.548	24.6436
82.563	24.8239
82.579	25.0016
82.594	25.1691
82.609	25.3459
82.624	25.4979
82.639	25.6544
82.654	25.8125
82.669	25.9709
82.685	26.1056
82.7	26.2426
82.715	26.3814
82.73	26.4966
82.745	26.5926
82.76	26.6977
82.775	26.7961
82.791	26.8846
82.806	26.9764
82.821	27.0474
82.836	27.1164
82.851	27.1707
82.867	27.2199
82.882	27.2626
82.897	27.2796
82.912	27.287
82.927	27.2869
82.942	27.2776
82.957	27.264
82.972	27.2339
82.988	27.1957
83.003	27.1375
83.018	27.0737
83.033	27.0056
83.048	26.9146
83.063	26.8253
83.078	26.7236
83.093	26.6014
83.108	26.4661
83.123	26.3296
83.138	26.1636
83.153	26.0076
83.168	25.8376
83.183	25.6623
83.198	25.4825
83.213	25.2964
83.228	25.1022
83.243	24.8819
83.258	24.6553
83.273	24.4359
83.288	24.2164
83.303	23.9882
83.318	23.7574
83.333	23.5198
83.348	23.2831
83.362	23.0454
83.377	22.82
83.392	22.6074
83.407	22.3819
83.422	22.1572
83.437	21.9412
83.452	21.7368
83.467	21.542
83.481	21.3614
83.496	21.1776
83.511	20.9995
83.526	20.8369
83.541	20.6927
83.556	20.5381
83.571	20.3972
83.586	20.2689
83.6	20.1385
83.615	20.0086
83.63	19.8858
83.645	19.7784
83.66	19.6874
83.675	19.5976
83.69	19.5129
83.705	19.4381
83.72	19.3627
83.735	19.2855
83.75	19.1911
83.765	19.1273
83.78	19.0439
83.796	18.9743
83.811	18.9086
83.826	18.8341
83.841	18.7461
83.856	18.6461
83.871	18.5509
83.886	18.4592
83.901	18.3743
83.916	18.2769
83.932	18.1728
83.947	18.0578
83.962	17.9531
83.977	17.8455
83.992	17.7321
84.008	17.6106
84.023	17.4856
84.038	17.3628
84.053	17.2445
84.069	17.1069
84.084	16.9686
84.099	16.8249
84.114	16.6797
84.129	16.5299
84.145	16.3758
84.16	16.2215
84.175	16.0744
84.19	15.9266
84.205	15.7844
84.22	15.6378
84.236	15.492
84.251	15.3413
84.266	15.1865
84.281	15.0401
84.296	14.8802
84.311	14.7324
84.326	14.6012
84.341	14.4757
84.356	14.3379
84.371	14.1921
84.386	14.0661
84.401	13.9486
84.416	13.8171
84.432	13.6941
84.447	13.5787
84.462	13.4611
84.477	13.3596
84.492	13.259
84.507	13.1602
84.522	13.0649
84.537	12.9707
84.552	12.8894
84.567	12.8086
84.581	12.7291
84.596	12.6498
84.611	12.5721
84.626	12.4931
84.641	12.4255
84.657	12.3671
84.672	12.2984
84.687	12.2444
84.702	12.1849
84.717	12.1401
84.732	12.087
84.747	12.0441
84.762	12.0043
84.777	11.9683
84.792	11.9186
84.807	11.8675
84.822	11.8146
84.837	11.7695
84.852	11.7429
84.867	11.7058
84.882	11.6607
84.897	11.6369
84.912	11.6171
84.927	11.5871
84.942	11.5559
84.957	11.5181
84.972	11.5004
84.986	11.481
85.001	11.4669
85.016	11.4611
85.031	11.4463
85.046	11.4391
85.061	11.4389
85.076	11.4375
85.091	11.4438
85.105	11.4528
85.12	11.4488
85.135	11.4491
85.15	11.4692
85.165	11.4889
85.18	11.5034
85.194	11.5289
85.209	11.5454
85.224	11.5617
85.239	11.5764
85.254	11.598
85.268	11.6249
85.283	11.647
85.298	11.6649
85.313	11.6833
85.328	11.6936
85.343	11.7102
85.358	11.731
85.372	11.7455
85.387	11.7553
85.402	11.7754
85.417	11.7826
85.432	11.8023
85.447	11.8114
85.462	11.8097
85.477	11.8208
85.492	11.8389
85.507	11.8444
85.522	11.8467
85.537	11.8349
85.552	11.8321
85.567	11.8249
85.582	11.8135
85.597	11.7965
85.612	11.7771
85.627	11.747
85.642	11.7241
85.657	11.7057
85.673	11.6768
85.688	11.6459
85.703	11.6034
85.718	11.5636
85.733	11.5193
85.748	11.4666
85.764	11.4023
85.779	11.3388
85.794	11.2659
85.809	11.1849
85.824	11.0941
85.839	11.0028
85.855	10.9081
85.87	10.8051
85.885	10.6995
85.9	10.5786
85.915	10.4658
85.931	10.3251
85.946	10.1951
85.961	10.0464
85.976	9.89821
85.991	9.745
86.006	9.601
86.022	9.44814
86.037	9.28364
86.052	9.11193
86.067	8.94129
86.082	8.76907
86.097	8.58193
86.112	8.38379
86.128	8.18521
86.143	8.00093
86.158	7.80736
86.173	7.59886
86.188	7.40393
86.203	7.20693
86.218	7.00479
86.233	6.80507
86.248	6.61879
86.263	6.42679
86.278	6.23264
86.293	6.04743
86.308	5.87036
86.323	5.69493
86.337	5.50886
86.352	5.34043
86.367	5.17593
86.382	5.02136
86.397	4.862
86.412	4.70643
86.427	4.56879
86.441	4.42179
86.456	4.29371
86.471	4.15564
86.486	4.02914
86.501	3.896
86.515	3.77843
86.53	3.67729
86.545	3.58043
86.56	3.48343
86.575	3.39271
86.59	3.3025
86.604	3.21957
86.619	3.13764
86.634	3.05993
86.649	2.99864
86.664	2.92129
86.679	2.84964
86.694	2.78243
86.709	2.72164
86.723	2.67507
86.738	2.62079
86.753	2.57979
86.768	2.52529
86.783	2.48121
86.798	2.439
86.813	2.3985
86.828	2.35829
86.843	2.31657
86.859	2.27957
86.874	2.25929
86.889	2.23557
86.904	2.19807
86.919	2.16736
86.934	2.14621
86.949	2.11279
86.964	2.09479
86.979	2.07214
86.994	2.045
87.009	2.0115
87.024	1.98207
87.04	1.95979
87.055	1.95407
87.07	1.92657
87.085	1.90821
87.1	1.88821
87.115	1.8715
87.131	1.86107
87.146	1.84829
87.161	1.82593
87.176	1.80529
87.191	1.78971
87.207	1.75714
87.222	1.73657
87.237	1.72136
87.252	1.70971
87.268	1.70321
87.283	1.68779
87.298	1.67471
87.313	1.66336
87.328	1.6475
87.344	1.61729
87.359	1.59357
87.374	1.57314
87.389	1.56643
87.404	1.64585
87.419	1.63508
87.435	1.62362
87.45	1.61969
87.465	1.60977
87.48	1.59008
87.495	1.58862
87.511	1.56331
87.526	1.56415
87.541	1.55762
87.556	1.53008
87.571	1.53092
87.586	1.507
87.601	1.49662
87.616	1.488
87.631	1.47031
87.646	1.45508
87.661	1.44069
87.676	1.41862
87.691	1.40438
87.706	1.38338
87.721	1.36223
87.736	1.34346
87.751	1.31392
87.766	1.28538
87.781	1.25769
87.796	1.23992
87.811	1.20077
87.826	1.16731
87.841	1.14254
87.856	1.09723
87.871	1.05369
87.886	1.00238
87.901	0.958846
87.917	0.912462
87.932	0.870231
87.947	0.834
87.962	0.792846
87.977	0.762692
87.992	0.716308
88.007	0.681154
88.022	0.639308
88.037	0.615615
88.052	0.603308
88.067	0.558231
88.082	0.526923
88.097	0.491308
88.112	0.480769
88.127	0.455538
88.142	0.386857
88.157	0.368214
88.172	0.342714
88.187	0.333071
88.202	0.3175
88.217	0.308429
88.232	0.308071
88.247	0.308
88.262	0.300071
88.277	0.300929
88.292	0.295357
88.307	0.289
88.322	0.2825
88.337	0.280643
88.352	0.275214
88.366	0.276786
88.381	0.274857
88.396	0.276714
88.411	0.271214
88.426	0.256143
88.441	0.251857
88.456	0.235857
88.471	0.220357
88.486	0.221
88.501	0.208929
88.516	0.194571
88.53	0.186429
88.545	0.180214
88.56	0.172929
88.575	0.154714
88.59	0.138714
88.605	0.118286
88.62	0.119143
88.635	0.102357
88.65	0.105857
88.665	0.107857
88.68	0.110429
88.695	0.118214
88.71	0.108071
88.725	0.0968462
88.74	0.105846
0	0
0	0
0	0
0	0
0	0
0	0
0	0
0	0
0	0
0	0
0	0
0	0
0	0
0	0
0	0
0	0
0	0
0	0
0	0
0	0
0	0
0	0
0	0
0	0
0	0
0	0
0	0
0	0
0	0
0	0
0	0
0	0
0	0
0	0
0	0
0	0
0	0
0	0
0	0
0	0
0	0
0	0
0	0
0	0
0	0
0	0
0	0
0	0
0	0
0	0
0	0
0	0
0	0
0	0
0	0
0	0
0	0
0	0
0	0
0	0
0	0
0	0
0	0
0	0
0	0
0	0
0	0
0	0
0	0
0	0
0	0
0	0
0	0
0	0
0	0
0	0
0	0
0	0
0	0
0	0
0	0
0	0
0	0
0	0
0	0
0	0
0	0
0	0
0	0
0	0
0	0
0	0
0	0
0	0
0	0
0	0
0	0
0	0
0	0
0	0
0	0
0	0
0	0
0	0
0	0
0	0
0	0
0	0
0	0
0	0
0	0
0	0
0	0
0	0
0	0
0	0
0	0
0	0
0	0
0	0
0	0
0	0
0	0
0	0
0	0
0	0
0	0
0	0
0	0
0	0
0	0
0	0
0	0
0	0
0	0
0	0
0	0
0	0
0	0
0	0
0	0
0	0
0	0
0	0
0	0
0	0
0	0
0	0
0	0
0	0
0	0
0	0
0	0
0	0
0	0
0	0
0	0
0	0
0	0
0	0
0	0
0	0
0	0
0	0
0	0
0	0
0	0
0	0
0	0
0	0
0	0
0	0
0	0
0	0
0	0
0	0
0	0
0	0
0	0
0	0
0	0
0	0
0	0
0	0
0	0
0	0
0	0
0	0
0	0
0	0
0	0
0	0
0	0
0	0
0	0
0	0
0	0
0	0
0	0
0	0
0	0
0	0
0	0
0	0
0	0
0	0
0	0
0	0
0	0
0	0
0	0
0	0
0	0
0	0
0	0
0	0
0	0
0	0
0	0
0	0
0	0
0	0
0	0
0	0
0	0
0	0
0	0
0	0
0	0
0	0
0	0
0	0
0	0
0	0
0	0
0	0
0	0
0	0
0	0
0	0
0	0
0	0
0	0
0	0
0	0
0	0
0	0
0	0
0	0
0	0
0	0
0	0
0	0
0	0
0	0
0	0
0	0
0	0
0	0
0	0
0	0
0	0
0	0
0	0
0	0
0	0
0	0
0	0
0	0
0	0
0	0
0	0
0	0
0	0
0	0
0	0
0	0
0	0
0	0
0	0
0	0
0	0
0	0
0	0
0	0
0	0
0	0
0	0
0	0
0	0
0	0
0	0
0	0
0	0
0	0
0	0
0	0
0	0
0	0
0	0
0	0
0	0
0	0
0	0
0	0
0	0
0	0
0	0
0	0
0	0
0	0
0	0
0	0
0	0
0	0
0	0
0	0
0	0
0	0
0	0
0	0
0	0
0	0
0	0
0	0
0	0
0	0
0	0
0	0
0	0
0	0
0	0
0	0
0	0
0	0
0	0
0	0
0	0
0	0
0	0
0	0
0	0
0	0
0	0
0	0
0	0
0	0
0	0
0	0
0	0
0	0
0	0
0	0
0	0
0	0
0	0
0	0
0	0
0	0
0	0
0	0
0	0
0	0
0	0
0	0
0	0
0	0
0	0
0	0
0	0
0	0
0	0
0	0
0	0
0	0
0	0
0	0
0	0
0	0
0	0
0	0
0	0
0	0
0	0
0	0
0	0
0	0
0	0
0	0
0	0
0	0
0	0
0	0
0	0
0	0
0	0
0	0
0	0
0	0
0	0
0	0
0	0
0	0
0	0
0	0
0	0
0	0
0	0
0	0
0	0
0	0
0	0
0	0
0	0
0	0
0	0
0	0
0	0
0	0
0	0
0	0
0	0
0	0
0	0
0	0
0	0
0	0
0	0
0	0
0	0
0	0
0	0
0	0
0	0
0	0
0	0
0	0
0	0
0	0
0	0
0	0
0	0
0	0
0	0
0	0
0	0
0	0
0	0
0	0
0	0
0	0
0	0
0	0
0	0
0	0
0	0
0	0
0	0
0	0
0	0
0	0
0	0
0	0
0	0
0	0
0	0
0	0
0	0
0	0
0	0
0	0
0	0
0	0
0	0
0	0
0	0
0	0
0	0
0	0
0	0
0	0
0	0
0	0
0	0
0	0
0	0
0	0
0	0
0	0
0	0
0	0
0	0
0	0
0	0
0	0
0	0
0	0
0	0
0	0
0	0
0	0
0	0
0	0
0	0
0	0
0	0
0	0
0	0
0	0
0	0
0	0
0	0
0	0
0	0
0	0
0	0
0	0
0	0
0	0
0	0
0	0
0	0
0	0
0	0
0	0
0	0
0	0
0	0
0	0
0	0
0	0
0	0
0	0
0	0
0	0
0	0
0	0
0	0
0	0
0	0
0	0
0	0
0	0
0	0
0	0
0	0
0	0
0	0
0	0
0	0
0	0
0	0
0	0
0	0
0	0
0	0
0	0
0	0
0	0
0	0
0	0
0	0
0	0
0	0
0	0
0	0
0	0
0	0
0	0
0	0
0	0
0	0
0	0
0	0
0	0
0	0
0	0
0	0
0	0
0	0
0	0
0	0
0	0
0	0
0	0
0	0
0	0
0	0
0	0
0	0
0	0
0	0
0	0
0	0
0	0
0	0
0	0
0	0
0	0
0	0
0	0
0	0
0	0
0	0
0	0
0	0
0	0
0	0
0	0
0	0
0	0
0	0
0	0
0	0
0	0
0	0
0	0
0	0
0	0
0	0
0	0
0	0
0	0
0	0
0	0
0	0
0	0
0	0
0	0
0	0

## Sheet: C. krusei C
Temperature	-dF/dT
78.241	1.682
78.256	1.70367
78.27	1.72367
78.285	1.74567
78.3	1.75267
78.315	1.77133
78.33	1.787
78.345	1.785
78.36	1.79233
78.375	1.78533
78.39	1.78967
78.405	1.78367
78.42	1.779
78.435	1.77333
78.45	1.75067
78.465	1.73367
78.48	1.708
78.495	1.68333
78.51	1.66333
78.525	1.63433
78.539	1.58767
78.555	1.57067
78.569	1.52567
78.584	1.48367
78.599	1.463
78.614	1.43833
78.629	1.376
78.644	1.35367
78.659	1.326
78.675	1.27033
78.69	1.211
78.705	1.16467
78.72	1.13867
78.735	1.10267
78.75	1.07967
78.765	1.051
78.78	1.02267
78.795	1.01033
78.81	0.969
78.825	0.934
78.84	0.915667
78.855	0.896667
78.87	0.883333
78.885	0.880333
78.9	0.869
78.915	0.869333
78.93	0.861333
78.945	0.856
78.96	0.868333
78.975	0.878333
78.99	0.870667
79.005	0.868333
79.02	0.877667
79.035	0.878667
79.051	0.875333
79.066	0.880333
79.081	0.866667
79.096	0.892667
79.111	0.902
79.126	0.916333
79.141	0.903
79.156	0.916667
79.171	0.910333
79.186	0.903333
79.201	0.888667
79.216	0.87
79.231	0.864
79.246	0.867
79.261	0.87
79.276	0.888
79.291	0.917
79.306	0.936333
79.321	0.931333
79.336	0.927333
79.352	0.917
79.367	0.919
79.382	0.927
79.397	0.942667
79.412	0.96
79.427	0.970333
79.442	0.982
79.457	0.994
79.472	1.01733
79.487	1.03267
79.502	1.04667
79.517	1.05533
79.532	1.06533
79.547	1.09233
79.562	1.126
79.577	1.143
79.592	1.15667
79.607	1.187
79.622	1.20667
79.636	1.21667
79.651	1.235
79.666	1.252
79.681	1.27167
79.696	1.28367
79.711	1.289
79.726	1.28933
79.741	1.30367
79.756	1.30667
79.771	1.31333
79.786	1.33367
79.801	1.35667
79.816	1.362
79.831	1.36567
79.846	1.37267
79.861	1.36733
79.876	1.38633
79.891	1.42433
79.906	1.43833
79.921	1.467
79.936	1.49167
79.951	1.522
79.966	1.56433
79.981	1.59533
79.996	1.60667
80.011	1.62567
80.026	1.63433
80.041	1.648
80.056	1.685
80.071	1.736
80.086	1.76967
80.101	1.81233
80.116	1.845
80.131	1.89167
80.146	1.945
80.161	2.004
80.176	2.05133
80.192	2.1
80.207	2.13967
80.222	2.18633
80.237	2.22567
80.252	2.28633
80.267	2.33567
80.282	2.392
80.297	2.462
80.313	2.53267
80.328	2.58133
80.343	2.63667
80.358	2.70333
80.373	2.74633
80.388	2.82367
80.403	2.89867
80.418	2.96567
80.434	3.058
80.449	3.13667
80.464	3.21333
80.479	3.32333
80.494	3.42967
80.509	3.53333
80.524	3.645
80.539	3.74467
80.554	3.84333
80.57	3.94467
80.585	4.043
80.6	4.12133
80.615	4.22033
80.63	4.31633
80.645	4.422
80.66	4.54367
80.675	4.65367
80.69	4.77367
80.705	4.88333
80.719	4.98333
80.734	5.105
80.749	5.217
80.764	5.32167
80.779	5.43033
80.794	5.53933
80.809	5.666
80.824	5.802
80.839	5.90467
80.854	6.022
80.869	6.15167
80.884	6.26167
80.899	6.36733
80.913	6.472
80.928	6.55967
80.943	6.67233
80.958	6.77333
80.973	6.86933
80.988	6.983
81.003	7.09567
81.018	7.21767
81.033	7.33967
81.048	7.45433
81.063	7.55633
81.078	7.65867
81.093	7.743
81.108	7.812
81.123	7.89
81.138	7.973
81.153	8.04767
81.168	8.132
81.183	8.18533
81.198	8.24067
81.213	8.288
81.228	8.32467
81.243	8.37233
81.258	8.42767
81.272	8.46067
81.287	8.48433
81.302	8.521
81.317	8.55933
81.332	8.61667
81.347	8.649
81.362	8.701
81.377	8.74533
81.392	8.79
81.407	8.84367
81.422	8.896
81.437	8.92233
81.452	8.96633
81.467	9.02167
81.482	9.072
81.497	9.13867
81.512	9.22233
81.527	9.29833
81.542	9.378
81.557	9.46633
81.572	9.544
81.587	9.63633
81.602	9.73767
81.617	9.81933
81.632	9.913
81.647	10.0167
81.662	10.1027
81.678	10.2343
81.693	10.3423
81.708	10.4287
81.723	10.5157
81.738	10.607
81.753	10.6933
81.768	10.784
81.784	10.8833
81.799	10.969
81.814	11.0753
81.829	11.173
81.844	11.281
81.859	11.3687
81.874	11.4743
81.89	11.5843
81.905	11.6703
81.92	11.7777
81.935	11.8803
81.95	11.98
81.965	12.0867
81.98	12.1947
81.995	12.287
82.01	12.3827
82.025	12.5067
82.04	12.6133
82.055	12.7193
82.07	12.8263
82.085	12.9133
82.1	13.0117
82.115	13.117
82.13	13.1953
82.145	13.2903
82.16	13.374
82.175	13.4587
82.19	13.5603
82.205	13.6607
82.22	13.762
82.235	13.8463
82.25	13.9507
82.265	14.045
82.28	14.1233
82.295	14.2107
82.31	14.2837
82.325	14.384
82.339	14.4713
82.354	14.5367
82.369	14.5987
82.384	14.663
82.399	14.7183
82.414	14.7623
82.429	14.8207
82.444	14.887
82.459	14.9667
82.474	15.0277
82.489	15.1037
82.504	15.1783
82.519	15.246
82.534	15.3157
82.549	15.3607
82.564	15.4097
82.579	15.4753
82.594	15.5197
82.609	15.5707
82.624	15.607
82.639	15.6363
82.654	15.6703
82.669	15.6917
82.684	15.714
82.699	15.7347
82.715	15.7733
82.73	15.809
82.745	15.8213
82.76	15.8713
82.775	15.8947
82.79	15.896
82.805	15.9313
82.82	15.9337
82.835	15.9643
82.85	15.9803
82.865	15.9713
82.88	15.9847
82.895	15.9883
82.91	15.9513
82.925	15.9227
82.941	15.8987
82.956	15.8607
82.971	15.8293
82.986	15.794
83.001	15.746
83.016	15.717
83.031	15.6843
83.047	15.649
83.062	15.5777
83.077	15.5277
83.092	15.482
83.107	15.4237
83.122	15.379
83.137	15.3353
83.152	15.299
83.168	15.2603
83.183	15.2187
83.198	15.165
83.213	15.1217
83.228	15.0967
83.243	15.0653
83.258	15.0123
83.273	15.01
83.288	14.9717
83.303	14.9193
83.319	14.899
83.334	14.8583
83.349	14.822
83.364	14.7947
83.379	14.7613
83.394	14.7433
83.409	14.7333
83.424	14.704
83.439	14.6813
83.454	14.6497
83.469	14.6133
83.484	14.562
83.499	14.5203
83.514	14.4477
83.529	14.3877
83.543	14.321
83.558	14.2657
83.573	14.2027
83.588	14.1367
83.603	14.0363
83.618	13.937
83.633	13.8293
83.648	13.7257
83.663	13.6297
83.678	13.5143
83.693	13.4133
83.708	13.3107
83.722	13.1917
83.737	13.0767
83.752	12.9807
83.767	12.8673
83.782	12.7837
83.797	12.6747
83.812	12.5543
83.827	12.4313
83.842	12.3163
83.857	12.1697
83.872	12.0377
83.887	11.9107
83.902	11.7987
83.916	11.7033
83.931	11.5877
83.946	11.464
83.961	11.3553
83.976	11.2633
83.991	11.1583
84.006	11.0657
84.022	10.9683
84.037	10.8907
84.052	10.8383
84.067	10.768
84.082	10.717
84.096	10.6797
84.111	10.6277
84.127	10.5903
84.142	10.5217
84.157	10.4833
84.172	10.4327
84.187	10.3803
84.202	10.3537
84.217	10.313
84.232	10.2693
84.247	10.2287
84.262	10.2107
84.278	10.201
84.293	10.1627
84.308	10.1483
84.323	10.1497
84.338	10.1323
84.353	10.1183
84.368	10.0673
84.383	10.0227
84.399	9.98733
84.414	9.951
84.429	9.94
84.444	9.896
84.459	9.829
84.474	9.75433
84.489	9.67533
84.505	9.6
84.52	9.551
84.535	9.48867
84.55	9.43
84.565	9.41767
84.58	9.36367
84.595	9.302
84.61	9.268
84.626	9.233
84.641	9.19633
84.656	9.14333
84.671	9.11767
84.686	9.067
84.701	9.02833
84.716	8.999
84.731	8.95267
84.747	8.926
84.762	8.89733
84.777	8.887
84.792	8.88833
84.807	8.86333
84.822	8.86067
84.837	8.89133
84.852	8.906
84.867	8.93833
84.882	8.92667
84.897	8.917
84.912	8.93133
84.927	8.933
84.942	8.957
84.957	9.00033
84.972	8.997
84.987	8.98933
85.002	8.96467
85.017	8.962
85.032	8.99233
85.047	9.01933
85.062	9.00033
85.077	9.021
85.092	9.03233
85.107	9.00233
85.122	9.00567
85.137	9.01233
85.152	9.03133
85.167	9.044
85.181	9.05567
85.196	9.083
85.211	9.08733
85.226	9.09733
85.241	9.10533
85.256	9.15067
85.271	9.17367
85.285	9.21167
85.3	9.24367
85.315	9.28033
85.33	9.31233
85.345	9.35067
85.36	9.39667
85.375	9.46067
85.39	9.49667
85.405	9.50633
85.419	9.53367
85.434	9.56633
85.449	9.58033
85.464	9.62233
85.479	9.623
85.494	9.62733
85.509	9.63267
85.524	9.626
85.539	9.61233
85.554	9.60267
85.569	9.564
85.584	9.55667
85.599	9.52833
85.614	9.46933
85.629	9.41667
85.643	9.37
85.659	9.33567
85.674	9.304
85.689	9.26133
85.704	9.23567
85.719	9.18567
85.734	9.10067
85.749	9.06333
85.764	9.04033
85.779	8.98433
85.794	8.95
85.81	8.89567
85.825	8.84467
85.84	8.79367
85.855	8.71433
85.87	8.66967
85.885	8.63267
85.9	8.593
85.915	8.54367
85.93	8.491
85.945	8.43367
85.96	8.386
85.976	8.342
85.991	8.27933
86.006	8.24067
86.021	8.21933
86.036	8.189
86.051	8.13033
86.066	8.08267
86.081	8.05633
86.096	8.03833
86.111	7.99133
86.126	7.95833
86.141	7.92467
86.156	7.891
86.171	7.857
86.186	7.855
86.201	7.86567
86.216	7.83433
86.231	7.826
86.246	7.79067
86.26	7.80633
86.275	7.81133
86.29	7.781
86.305	7.802
86.32	7.806
86.335	7.81333
86.35	7.80933
86.365	7.80833
86.38	7.82567
86.395	7.80633
86.41	7.78933
86.425	7.803
86.44	7.79067
86.455	7.76433
86.47	7.75033
86.485	7.76367
86.5	7.728
86.515	7.71233
86.53	7.72767
86.545	7.72567
86.56	7.711
86.575	7.72667
86.59	7.73367
86.605	7.74067
86.62	7.723
86.635	7.72367
86.65	7.73333
86.665	7.72733
86.68	7.73433
86.696	7.71933
86.711	7.74867
86.726	7.74267
86.741	7.746
86.756	7.77767
86.771	7.81467
86.786	7.83033
86.801	7.82767
86.816	7.891
86.832	7.93667
86.847	7.98267
86.862	8.027
86.877	8.10267
86.892	8.176
86.907	8.22033
86.922	8.279
86.937	8.36167
86.952	8.44167
86.968	8.521
86.983	8.58633
86.998	8.67133
87.013	8.73033
87.028	8.78467
87.043	8.90233
87.058	8.99567
87.073	9.07133
87.089	9.17433
87.104	9.24333
87.119	9.33
87.134	9.41333
87.149	9.51067
87.164	9.58233
87.179	9.65867
87.194	9.77167
87.209	9.85633
87.224	9.99333
87.239	10.102
87.255	10.2063
87.27	10.323
87.285	10.428
87.3	10.5417
87.315	10.6343
87.33	10.7793
87.345	10.8963
87.36	10.9887
87.375	11.0913
87.391	11.1983
87.406	11.3177
87.421	11.403
87.436	11.5177
87.451	11.618
87.466	11.745
87.481	11.8457
87.496	11.929
87.511	12.014
87.526	12.0897
87.541	12.1393
87.556	12.223
87.571	12.304
87.586	12.3557
87.601	12.4327
87.616	12.45
87.631	12.4817
87.646	12.5077
87.661	12.5387
87.676	12.5283
87.691	12.5077
87.705	12.486
87.72	12.488
87.735	12.524
87.75	12.5157
87.765	12.5007
87.78	12.5027
87.794	12.475
87.809	12.456
87.824	12.386
87.839	12.3633
87.854	12.326
87.869	12.259
87.883	12.1667
87.898	12.089
87.913	12.0253
87.928	11.941
87.943	11.8783
87.957	11.776
87.972	11.6743
87.987	11.573
88.002	11.456
88.017	11.3297
88.032	11.2093
88.047	11.0593
88.062	10.9177
88.077	10.8027
88.092	10.6667
88.107	10.5087
88.122	10.3417
88.137	10.211
88.152	10.0417
88.167	9.87367
88.182	9.73233
88.197	9.555
88.212	9.36867
88.227	9.24833
88.243	9.11533
88.258	8.96967
88.273	8.815
88.288	8.71633
88.303	8.61733
88.318	8.511
88.333	8.40433
88.348	8.318
88.364	8.252
88.379	8.20267
88.394	8.10933
88.409	8.07667
88.424	8.02967
88.439	8.02667
88.454	8
88.469	7.98067
88.484	7.99833
88.499	8.035
88.514	8.04267
88.53	8.03933
88.545	8.06267
88.56	8.124
88.575	8.18
88.59	8.28233
88.605	8.37533
88.62	8.43567
88.635	8.53367
88.65	8.64367
88.665	8.72867
88.68	8.83133
88.695	8.96467
88.71	9.10133
88.725	9.211
88.74	9.336
88.754	9.45433
88.769	9.57
88.784	9.66733
88.799	9.799
88.814	9.944
88.829	10.102
88.844	10.256
88.859	10.387
88.874	10.5313
88.889	10.651
88.904	10.736
88.919	10.8563
88.934	10.9643
88.949	11.078
88.964	11.156
88.979	11.219
88.995	11.3267
89.01	11.444
89.025	11.5117
89.04	11.5517
89.055	11.6063
89.07	11.678
89.085	11.726
89.1	11.8197
89.115	11.8463
89.13	11.8637
89.145	11.8797
89.16	11.869
89.175	11.8737
89.19	11.869
89.205	11.8563
89.22	11.8497
89.235	11.79
89.25	11.701
89.265	11.6263
89.28	11.536
89.295	11.4127
89.31	11.297
89.325	11.1813
89.34	11.085
89.355	10.9523
89.37	10.8163
89.385	10.641
89.4	10.4153
89.415	10.1483
89.43	9.87033
89.446	9.593
89.461	9.31667
89.476	9.062
89.491	8.745
89.506	8.419
89.521	8.09733
89.536	7.79
89.551	7.45867
89.566	7.13
89.581	6.76967
89.596	6.43967
89.611	6.123
89.626	5.817
89.641	5.469
89.656	5.107
89.671	4.759
89.686	4.1855
89.701	3.8365
89.717	3.5115
89.732	3.119
89.747	2.806
89.762	2.488
89.777	2.194
89.792	1.8625
89.808	1.6355
89.823	1.3695
89.838	1.165
89.853	0.984
89.868	0.799
89.883	0.7225
89.898	0.648
89.913	0.5315
89.928	0.395
89.943	0.271
89.958	0.172
89.973	0.1045
89.988	0.066
90.004	0.0545
90.019	0.0215
90.034	-0.047
90.049	-0.0605
90.064	-0.021
90.079	-0.078
90.094	-0.0815
90.109	-0.0395
90.124	-0.0885
90.139	-0.0255
90.154	0.002
90.169	0.024
90.184	0.0795
90.199	0.106
90.214	0.174
90.229	0.252
90.244	0.219
90.259	0.2255
90.274	0.2975
90.289	0.2805
90.304	0.208
90.319	0.2435
90.334	0.2175
90.348	0.207
90.363	0.199
90.378	0.1815
90.393	0.209
90.408	0.2615
90.423	0.253
90.438	0.252
90.453	0.253
90.468	0.2375
90.483	0.2685
90.498	0.2515
90.512	0.2595
90.527	0.206
90.542	0.186
90.557	0.132
90.572	0.1735
90.587	0.1415
90.602	0.1185
90.617	0.166
90.632	0.164
90.647	0.187
90.662	0.214
90.677	0.21
90.692	0.207
0	0
0	0
0	0
0	0
0	0
0	0
0	0
0	0
0	0
0	0
0	0
0	0
0	0
0	0
0	0
0	0
0	0
0	0
0	0
0	0
0	0
0	0
0	0
0	0
0	0
0	0
0	0
0	0
0	0
0	0
0	0
0	0
0	0
0	0
0	0
0	0
0	0
0	0
0	0
0	0
0	0
0	0
0	0
0	0
0	0
0	0
0	0
0	0
0	0
0	0
0	0
0	0
0	0
0	0
0	0
0	0
0	0
0	0
0	0
0	0
0	0
0	0
0	0
0	0
0	0
0	0
0	0
0	0
0	0
0	0
0	0
0	0
0	0
0	0
0	0
0	0
0	0
0	0
0	0
0	0
0	0
0	0
0	0
0	0
0	0
0	0
0	0
0	0
0	0
0	0
0	0
0	0
0	0
0	0
0	0
0	0
0	0
0	0
0	0
0	0
0	0
0	0
0	0
0	0
0	0
0	0
0	0
0	0
0	0
0	0
0	0
0	0
0	0
0	0
0	0
0	0
0	0
0	0
0	0
0	0
0	0
0	0
0	0
0	0
0	0
0	0
0	0
0	0
0	0
0	0
0	0
0	0
0	0
0	0
0	0
0	0
0	0
0	0
0	0
0	0
0	0
0	0
0	0
0	0
0	0
0	0
0	0
0	0
0	0
0	0
0	0
0	0
0	0
0	0
0	0
0	0
0	0
0	0
0	0
0	0
0	0
0	0
0	0
0	0
0	0
0	0
0	0
0	0
0	0
0	0
0	0
0	0
0	0
0	0
0	0
0	0
0	0
0	0
0	0
0	0
0	0
0	0
0	0
0	0
0	0
0	0
0	0
0	0
0	0
0	0
0	0
0	0
0	0
0	0
0	0
0	0
0	0
0	0
0	0
0	0
0	0
0	0
0	0
0	0
0	0
0	0
0	0
0	0
0	0
0	0
0	0
0	0
0	0
0	0
0	0
0	0
0	0
0	0
0	0
0	0
0	0
0	0
0	0
0	0
0	0
0	0
0	0
0	0
0	0
0	0
0	0
0	0
0	0
0	0
0	0
0	0
0	0
0	0
0	0
0	0
0	0
0	0
0	0
0	0
0	0
0	0
0	0
0	0
0	0
0	0
0	0
0	0
0	0
0	0
0	0
0	0
0	0
0	0
0	0
0	0
0	0
0	0
0	0
0	0
0	0
0	0
0	0
0	0
0	0
0	0
0	0
0	0
0	0
0	0
0	0
0	0
0	0
0	0
0	0
0	0
0	0
0	0
0	0
0	0
0	0
0	0
0	0
0	0
0	0
0	0
0	0
0	0
0	0
0	0
0	0
0	0
0	0
0	0
0	0
0	0
0	0
0	0
0	0
0	0
0	0
0	0
0	0
0	0
0	0
0	0
0	0
0	0
0	0
0	0
0	0
0	0
0	0
0	0
0	0
0	0
0	0
0	0
0	0
0	0
0	0
0	0
0	0
0	0
0	0
0	0
0	0
0	0
0	0
0	0
0	0
0	0
0	0
0	0
0	0
0	0
0	0
0	0
0	0
0	0
0	0
0	0
0	0
0	0
0	0
0	0
0	0
0	0
0	0
0	0
0	0
0	0
0	0
0	0
0	0
0	0
0	0
0	0
0	0
0	0
0	0
0	0
0	0
0	0
0	0
0	0
0	0
0	0
0	0
0	0
0	0
0	0
0	0
0	0
0	0
0	0
0	0
0	0
0	0
0	0
0	0
0	0
0	0
0	0
0	0
0	0
0	0
0	0
0	0
0	0
0	0
0	0
0	0
0	0
0	0
0	0
0	0
0	0
0	0
0	0
0	0
0	0
0	0
0	0
0	0
0	0
0	0
0	0
0	0
0	0
0	0
0	0
0	0
0	0
0	0
0	0
0	0
0	0
0	0
0	0
0	0
0	0
0	0
0	0
0	0
0	0
0	0
0	0
0	0
0	0
0	0
0	0
0	0
0	0
0	0
0	0
0	0
0	0
0	0
0	0
0	0
0	0
0	0
0	0
0	0
0	0
0	0
0	0
0	0
0	0
0	0
0	0
0	0
0	0
0	0
0	0
0	0
0	0
0	0
0	0
0	0
0	0
0	0
0	0
0	0
0	0
0	0
0	0
0	0
0	0
0	0
0	0
0	0
0	0
0	0
0	0
0	0
0	0
0	0
0	0
0	0
0	0
0	0
0	0
0	0
0	0
0	0
0	0
0	0
0	0
0	0
0	0
0	0
0	0
0	0
0	0
0	0
0	0

## Sheet: C. tropicalis A
Temperature	-dF/dT
78.217	0.0307647
78.232	0.0299118
78.247	0.0371176
78.262	0.0325
78.276	0.0279706
78.291	0.0225588
78.306	0.0236765
78.321	0.0294118
78.336	0.0312059
78.351	0.0320294
78.366	0.0283529
78.381	0.0264118
78.396	0.0274412
78.411	0.0303235
78.426	0.0301765
78.441	0.0280588
78.456	0.0209412
78.471	0.0232647
78.486	0.0312647
78.501	0.0380588
78.517	0.0372647
78.532	0.0327941
78.547	0.0338824
78.562	0.0317941
78.577	0.0350588
78.592	0.0353824
78.608	0.0335882
78.623	0.0334118
78.638	0.0286176
78.653	0.0317059
78.668	0.0353529
78.684	0.0391176
78.699	0.0415882
78.714	0.0423529
78.73	0.0471765
78.745	0.0482647
78.76	0.0527059
78.775	0.0599706
78.791	0.0588235
78.806	0.0573824
78.821	0.0617059
78.836	0.0631176
78.852	0.0654412
78.867	0.0733235
78.882	0.0762647
78.897	0.0812353
78.913	0.0884412
78.928	0.0991471
78.943	0.110529
78.958	0.122765
78.974	0.128176
78.989	0.138882
79.004	0.151853
79.019	0.166029
79.034	0.174382
79.049	0.179294
79.065	0.191118
79.08	0.201765
79.095	0.209176
79.11	0.220265
79.125	0.233118
79.14	0.238912
79.155	0.244618
79.17	0.258176
79.185	0.270882
79.201	0.285235
79.216	0.294794
79.231	0.305824
79.246	0.316118
79.26	0.327324
79.275	0.342618
79.29	0.363735
79.305	0.376471
79.32	0.390176
79.335	0.409235
79.35	0.419912
79.365	0.431088
79.38	0.446176
79.395	0.460471
79.409	0.474412
79.424	0.486059
79.439	0.502559
79.454	0.524441
79.468	0.549088
79.483	0.568412
79.498	0.590706
79.513	0.613647
79.528	0.634971
79.542	0.646882
79.557	0.664706
79.572	0.6845
79.587	0.711441
79.602	0.730824
79.616	0.756882
79.631	0.781176
79.646	0.805059
79.661	0.825294
79.676	0.845529
79.69	0.862912
79.705	0.885618
79.72	0.906235
79.735	0.930588
79.75	0.951971
79.765	0.974971
79.78	0.995529
79.795	1.01944
79.809	1.03635
79.824	1.05597
79.839	1.08174
79.854	1.10168
79.869	1.12559
79.884	1.15132
79.899	1.17841
79.914	1.20324
79.929	1.23126
79.944	1.25597
79.959	1.28524
79.974	1.31894
79.989	1.35062
80.004	1.38415
80.019	1.42168
80.034	1.45785
80.049	1.48718
80.064	1.51985
80.079	1.55118
80.094	1.59376
80.109	1.63191
80.124	1.6725
80.139	1.71615
80.154	1.76226
80.17	1.80853
80.185	1.85344
80.2	1.89779
80.215	1.94197
80.23	1.99462
80.245	2.05179
80.26	2.10518
80.275	2.15824
80.29	2.21335
80.305	2.27141
80.32	2.32688
80.336	2.38244
80.351	2.43424
80.366	2.4925
80.381	2.55515
80.396	2.61406
80.411	2.67594
80.427	2.73806
80.442	2.80938
80.457	2.877
80.472	2.95032
80.487	3.02529
80.503	3.09912
80.518	3.17391
80.533	3.25732
80.548	3.33853
80.563	3.42524
80.578	3.51653
80.594	3.60618
80.609	3.70497
80.624	3.80679
80.639	3.90509
80.654	4.01118
80.669	4.118
80.684	4.23291
80.699	4.34826
80.714	4.46471
80.729	4.57894
80.744	4.70497
80.759	4.83785
80.774	4.97065
80.789	5.10094
80.804	5.23976
80.819	5.38888
80.834	5.53747
80.848	5.69132
80.863	5.83556
80.878	5.99259
80.893	6.159
80.908	6.3225
80.923	6.48435
80.938	6.65606
80.953	6.83274
80.967	7.01121
80.982	7.19588
80.997	7.38438
81.012	7.57609
81.027	7.77362
81.042	7.97891
81.057	8.18032
81.072	8.39929
81.087	8.6185
81.101	8.84326
81.116	9.07815
81.131	9.31662
81.146	9.55156
81.161	9.79876
81.176	10.0497
81.191	10.3057
81.206	10.5752
81.221	10.8425
81.236	11.1038
81.251	11.381
81.266	11.6637
81.281	11.9571
81.296	12.2501
81.311	12.5466
81.326	12.8593
81.341	13.1796
81.357	13.4983
81.372	13.8143
81.387	14.1427
81.402	14.4855
81.417	14.8337
81.432	15.184
81.447	15.544
81.463	15.9119
81.478	16.2815
81.493	16.6596
81.508	17.0419
81.523	17.4339
81.539	17.8331
81.554	18.2423
81.569	18.6551
81.584	19.0843
81.599	19.5217
81.614	19.9632
81.63	20.4075
81.645	20.8686
81.66	21.324
81.675	21.7953
81.69	22.2737
81.705	22.7574
81.72	23.2535
81.735	23.7508
81.751	24.2457
81.766	24.7564
81.781	25.2655
81.796	25.7933
81.811	26.3132
81.826	26.8421
81.841	27.3819
81.856	27.9325
81.871	28.4769
81.886	29.0172
81.901	29.5713
81.916	30.1309
81.931	30.695
81.947	31.2679
81.961	31.84
81.976	32.4136
81.991	32.9902
82.006	33.5667
82.021	34.1349
82.036	34.7099
82.051	35.2844
82.066	35.8647
82.081	36.44
82.096	37.0138
82.11	37.6049
82.125	38.1866
82.14	38.751
82.155	39.3195
82.17	39.8866
82.185	40.4538
82.2	41.0182
82.215	41.5841
82.23	42.1401
82.245	42.6952
82.259	43.2451
82.274	43.7854
82.289	44.3111
82.304	44.8424
82.319	45.3556
82.334	45.8529
82.349	46.3518
82.364	46.8312
82.379	47.3046
82.394	47.7596
82.409	48.2039
82.424	48.628
82.439	49.0528
82.454	49.471
82.469	49.8698
82.484	50.2483
82.499	50.6126
82.514	50.9601
82.529	51.2855
82.544	51.5924
82.559	51.8745
82.575	52.1337
82.59	52.3689
82.605	52.5837
82.62	52.7967
82.635	52.9716
82.65	53.1122
82.665	53.2134
82.681	53.2898
82.696	53.3459
82.711	53.372
82.726	53.3807
82.741	53.3436
82.757	53.2865
82.772	53.1899
82.787	53.0611
82.802	52.8972
82.817	52.6955
82.832	52.4639
82.848	52.1795
82.863	51.8633
82.878	51.4996
82.893	51.1074
82.909	50.6764
82.924	50.1996
82.939	49.6763
82.954	49.1228
82.969	48.5336
82.984	47.9056
82.999	47.2459
83.014	46.5412
83.029	45.8113
83.044	45.0453
83.059	44.2461
83.075	43.4116
83.09	42.5384
83.104	41.6359
83.119	40.7127
83.134	39.7769
83.149	38.8094
83.164	37.8215
83.179	36.8071
83.194	35.7831
83.209	34.7457
83.224	33.7014
83.239	32.6561
83.254	31.5996
83.269	30.5498
83.284	29.4947
83.298	28.4534
83.313	27.4284
83.328	26.4056
83.343	25.4002
83.358	24.4047
83.373	23.4209
83.388	22.4563
83.402	21.5201
83.417	20.602
83.432	19.7059
83.447	18.8344
83.462	17.9929
83.477	17.1708
83.491	16.3883
83.506	15.6442
83.521	14.9174
83.536	14.2277
83.551	13.5698
83.566	12.9387
83.581	12.3434
83.596	11.7835
83.611	11.2504
83.626	10.7474
83.641	10.2769
83.656	9.8295
83.671	9.41265
83.686	9.02209
83.701	8.6665
83.716	8.32676
83.731	8.01882
83.746	7.72332
83.761	7.45097
83.776	7.20729
83.791	6.98815
83.806	6.78338
83.821	6.59844
83.836	6.43426
83.851	6.28771
83.866	6.15165
83.881	6.02656
83.896	5.91268
83.912	5.81085
83.927	5.70703
83.942	5.61874
83.957	5.52985
83.972	5.45529
83.987	5.37309
84.002	5.30794
84.017	5.25115
84.032	5.18544
84.047	5.12347
84.062	5.07218
84.077	5.02009
84.092	4.96497
84.108	4.91721
84.123	4.87324
84.137	4.82553
84.152	4.78374
84.168	4.74082
84.183	4.70685
84.198	4.67468
84.213	4.65091
84.228	4.62088
84.242	4.60082
84.258	4.57821
84.273	4.55571
84.287	4.53988
84.302	4.52291
84.317	4.50997
84.332	4.49953
84.347	4.49744
84.362	4.49315
84.377	4.49253
84.392	4.49429
84.407	4.50321
84.422	4.51379
84.437	4.52462
84.452	4.53729
84.467	4.55612
84.482	4.57365
84.497	4.58888
84.512	4.62224
84.527	4.64185
84.542	4.66018
84.557	4.68132
84.572	4.71009
84.587	4.74006
84.602	4.76218
84.617	4.78309
84.632	4.80479
84.647	4.82276
84.662	4.84282
84.677	4.86838
84.692	4.89779
84.707	4.91603
84.722	4.93468
84.737	4.95609
84.752	4.97335
84.768	4.99406
84.782	5.01091
84.798	5.02818
84.813	5.02471
84.828	5.02965
84.843	5.02779
84.858	5.02518
84.873	5.01765
84.888	5.00941
84.903	4.99332
84.918	4.97668
84.933	4.95671
84.948	4.93844
84.963	4.89747
84.978	4.87082
84.993	4.83485
85.008	4.79521
85.023	4.76282
85.038	4.71379
85.053	4.65865
85.069	4.60971
85.084	4.56518
85.099	4.51306
85.114	4.46403
85.129	4.39718
85.144	4.33459
85.159	4.27518
85.174	4.2095
85.189	4.15315
85.204	4.09409
85.219	4.02685
85.234	3.96394
85.25	3.89238
85.265	3.83797
85.28	3.78497
85.295	3.72047
85.31	3.66541
85.325	3.61147
85.34	3.55444
85.355	3.50071
85.37	3.45159
85.386	3.39203
85.401	3.34759
85.416	3.29532
85.431	3.25706
85.446	3.21818
85.461	3.1775
85.476	3.13362
85.491	3.10356
85.506	3.06912
85.522	3.03976
85.537	3.01191
85.552	2.98338
85.567	2.95282
85.582	2.92753
85.597	2.907
85.612	2.88394
85.627	2.86774
85.642	2.82979
85.657	2.80329
85.672	2.79194
85.687	2.75944
85.702	2.74738
85.717	2.72371
85.732	2.69697
85.747	2.67797
85.762	2.6465
85.777	2.63562
85.792	2.61356
85.807	2.58253
85.821	2.55156
85.836	2.52726
85.851	2.49762
85.866	2.47629
85.881	2.44821
85.896	2.41482
85.911	2.39226
85.926	2.34588
85.941	2.31368
85.956	2.27997
85.971	2.23809
85.985	2.20721
86	2.17765
86.015	2.14403
86.03	2.112
86.045	2.08053
86.06	2.04241
86.075	2.00644
86.09	1.96812
86.105	1.92915
86.12	1.89462
86.135	1.85968
86.15	1.81585
86.165	1.78853
86.18	1.76194
86.195	1.71732
86.21	1.69468
86.225	1.65871
86.24	1.626
86.255	1.59709
86.27	1.56765
86.285	1.55082
86.3	1.51926
86.315	1.49571
86.33	1.47344
86.345	1.44338
86.361	1.4235
86.375	1.40224
86.391	1.37403
86.405	1.357
86.421	1.33671
86.436	1.30974
86.451	1.278
86.466	1.25732
86.481	1.22771
86.496	1.21359
86.511	1.19029
86.526	1.17038
86.541	1.15926
86.556	1.14253
86.571	1.12641
86.587	1.10609
86.601	1.10558
86.617	1.07921
86.631	1.07379
86.647	1.05758
86.662	1.04852
86.676	1.04785
86.692	1.06453
86.706	1.04888
86.721	1.04766
86.736	1.04044
86.751	1.04147
86.766	1.04303
86.781	1.04506
86.796	1.05381
86.811	1.06025
86.826	1.06847
86.841	1.07609
86.856	1.07587
86.871	1.07419
86.886	1.084
86.901	1.08791
86.916	1.10072
86.931	1.09937
86.946	1.11844
86.961	1.10597
86.976	1.11059
86.991	1.1085
87.006	1.12297
87.021	1.12384
87.036	1.1265
87.052	1.13494
87.067	1.1235
87.082	1.13328
87.097	1.12994
87.112	1.14874
87.127	1.13494
87.142	1.1481
87.157	1.14332
87.172	1.15303
87.187	1.14245
87.202	1.13987
87.217	1.14843
87.232	1.14823
87.247	1.17334
87.262	1.17772
87.278	1.16952
87.292	1.17972
87.308	1.22648
87.323	1.15315
87.338	1.15035
87.353	1.20333
87.368	1.20021
87.383	1.19839
87.398	1.22018
87.413	1.26467
87.428	1.29895
87.443	1.2828
87.458	1.33584
87.473	1.294
87.488	1.255
87.503	1.34621
87.518	1.34736
87.533	1.333
87.548	1.32714
87.563	1.32443
87.578	1.31764
87.593	1.36408
87.608	1.43455
87.623	1.4889
87.638	1.4743
87.653	1.464
87.668	1.464
87.683	1.44022
87.698	0.46724
87.713	0.292591
0	0
0	0
0	0
0	0
0	0
0	0
0	0
0	0
0	0
0	0
0	0
0	0
0	0
0	0
0	0
0	0
0	0
0	0
0	0
0	0
0	0
0	0
0	0
0	0
0	0
0	0
0	0
0	0
0	0
0	0
0	0
0	0
0	0
0	0
0	0
0	0
0	0
0	0
0	0
0	0
0	0
0	0
0	0
0	0
0	0
0	0
0	0
0	0
0	0
0	0
0	0
0	0
0	0
0	0
0	0
0	0
0	0
0	0
0	0
0	0
0	0
0	0
0	0
0	0
0	0
0	0
0	0
0	0
0	0
0	0
0	0
0	0
0	0
0	0
0	0
0	0
0	0
0	0
0	0
0	0
0	0
0	0
0	0
0	0
0	0
0	0
0	0
0	0
0	0
0	0
0	0
0	0
0	0
0	0
0	0
0	0
0	0
0	0
0	0
0	0
0	0
0	0
0	0
0	0
0	0
0	0
0	0
0	0
0	0
0	0
0	0
0	0
0	0
0	0
0	0
0	0
0	0
0	0
0	0
0	0
0	0
0	0
0	0
0	0
0	0
0	0
0	0
0	0
0	0
0	0
0	0
0	0
0	0
0	0
0	0
0	0
0	0
0	0
0	0
0	0
0	0
0	0
0	0
0	0
0	0
0	0
0	0
0	0
0	0
0	0
0	0
0	0
0	0
0	0
0	0
0	0
0	0
0	0
0	0
0	0
0	0
0	0
0	0
0	0
0	0
0	0
0	0
0	0
0	0
0	0
0	0
0	0
0	0
0	0
0	0
0	0
0	0
0	0
0	0
0	0
0	0
0	0
0	0
0	0
0	0
0	0
0	0
0	0
0	0
0	0
0	0
0	0
0	0
0	0
0	0
0	0
0	0
0	0
0	0
0	0
0	0
0	0
0	0
0	0
0	0
0	0
0	0
0	0
0	0
0	0
0	0
0	0
0	0
0	0
0	0
0	0
0	0
0	0
0	0
0	0
0	0
0	0
0	0
0	0
0	0
0	0
0	0
0	0
0	0
0	0
0	0
0	0
0	0
0	0
0	0
0	0
0	0
0	0
0	0
0	0
0	0
0	0
0	0
0	0
0	0
0	0
0	0
0	0
0	0
0	0
0	0
0	0
0	0
0	0
0	0
0	0
0	0
0	0
0	0
0	0
0	0
0	0
0	0
0	0
0	0
0	0
0	0
0	0
0	0
0	0
0	0
0	0
0	0
0	0
0	0
0	0
0	0
0	0
0	0
0	0
0	0
0	0
0	0
0	0
0	0
0	0
0	0
0	0
0	0
0	0
0	0
0	0
0	0
0	0
0	0
0	0
0	0
0	0
0	0
0	0
0	0
0	0
0	0
0	0
0	0
0	0
0	0
0	0
0	0
0	0
0	0
0	0
0	0
0	0
0	0
0	0
0	0
0	0
0	0
0	0
0	0
0	0
0	0
0	0
0	0
0	0
0	0
0	0
0	0
0	0
0	0
0	0
0	0
0	0
0	0
0	0
0	0
0	0
0	0
0	0
0	0
0	0
0	0
0	0
0	0
0	0
0	0
0	0
0	0
0	0
0	0
0	0
0	0
0	0
0	0
0	0
0	0
0	0
0	0
0	0
0	0
0	0
0	0
0	0
0	0
0	0
0	0
0	0
0	0
0	0
0	0
0	0
0	0
0	0
0	0
0	0
0	0
0	0
0	0
0	0
0	0
0	0
0	0
0	0
0	0
0	0
0	0
0	0
0	0
0	0
0	0
0	0
0	0
0	0
0	0
0	0
0	0
0	0
0	0
0	0
0	0
0	0
0	0
0	0
0	0
0	0
0	0
0	0
0	0
0	0
0	0
0	0
0	0
0	0
0	0
0	0
0	0
0	0
0	0
0	0
0	0
0	0
0	0
0	0
0	0
0	0
0	0
0	0
0	0
0	0
0	0
0	0
0	0
0	0
0	0
0	0
0	0
0	0
0	0
0	0
0	0
0	0
0	0
0	0
0	0
0	0
0	0
0	0
0	0
0	0
0	0
0	0
0	0
0	0
0	0
0	0
0	0
0	0
0	0
0	0
0	0
0	0
0	0
0	0
0	0
0	0
0	0
0	0
0	0
0	0
0	0
0	0
0	0
0	0
0	0
0	0
0	0
0	0
0	0
0	0
0	0
0	0
0	0
0	0
0	0
0	0
0	0
0	0
0	0
0	0
0	0
0	0
0	0
0	0
0	0
0	0
0	0
0	0
0	0
0	0
0	0
0	0
0	0
0	0
0	0
0	0
0	0
0	0
0	0
0	0
0	0
0	0
0	0
0	0
0	0
0	0
0	0
0	0
0	0
0	0
0	0
0	0
0	0
0	0
0	0
0	0
0	0
0	0
0	0
0	0
0	0
0	0
0	0
0	0
0	0
0	0
0	0
0	0
0	0
0	0
0	0
0	0
0	0
0	0
0	0
0	0
0	0
0	0
0	0
0	0
0	0
0	0
0	0
0	0
0	0
0	0
0	0
0	0
0	0
0	0
0	0
0	0
0	0
0	0
0	0
0	0
0	0
0	0
0	0
0	0
0	0
0	0
0	0
0	0
0	0
0	0
0	0
0	0
0	0
0	0
0	0
0	0
0	0
0	0
0	0
0	0
0	0
0	0
0	0
0	0
0	0
0	0
0	0
0	0
0	0
0	0
0	0
0	0
0	0
0	0
0	0
0	0
0	0
0	0
0	0
0	0
0	0
0	0
0	0
0	0
0	0
0	0
0	0
0	0
0	0
0	0
0	0
0	0
0	0
0	0
0	0
0	0
0	0
0	0
0	0
0	0
0	0
0	0
0	0
0	0
0	0
0	0
0	0
0	0
0	0
0	0
0	0
0	0
0	0
0	0
0	0
0	0
0	0
0	0
0	0
0	0
0	0
0	0
0	0
0	0
0	0
0	0
0	0
0	0
0	0
0	0
0	0
0	0
0	0
0	0
0	0
0	0
0	0
0	0
0	0
0	0
0	0
0	0
0	0
0	0
0	0
0	0
0	0
0	0
0	0
0	0
0	0
0	0
0	0
0	0
0	0
0	0
0	0
0	0
0	0
0	0
0	0
0	0
0	0
0	0
0	0
0	0
0	0
0	0
0	0
0	0
0	0
0	0
0	0

## Sheet: C. tropicalis B
Temperature	-dF/dT
78.219	3.0494
78.234	3.1134
78.249	3.1672
78.264	3.234
78.279	3.304
78.294	3.3872
78.309	3.4546
78.325	3.5234
78.34	3.5884
78.355	3.6512
78.37	3.7268
78.385	3.7856
78.4	3.8488
78.416	3.9014
78.431	3.9596
78.446	4.0058
78.461	4.0552
78.476	4.099
78.491	4.1508
78.507	4.2108
78.522	4.2668
78.537	4.328
78.552	4.3824
78.567	4.4244
78.582	4.4806
78.597	4.5312
78.612	4.5806
78.627	4.6462
78.642	4.709
78.657	4.7604
78.672	4.8104
78.687	4.86
78.702	4.8978
78.717	4.9498
78.732	4.987
78.747	5.0118
78.762	5.0328
78.777	5.055
78.792	5.0906
78.807	5.1138
78.822	5.137
78.837	5.1592
78.852	5.182
78.867	5.1972
78.882	5.2016
78.897	5.193
78.912	5.2008
78.927	5.194
78.942	5.1876
78.957	5.1828
78.972	5.1618
78.986	5.159
79.001	5.148
79.016	5.1388
79.031	5.129
79.046	5.1152
79.061	5.0856
79.076	5.0416
79.091	5.0244
79.105	4.9886
79.12	4.947
79.135	4.9228
79.15	4.9018
79.165	4.8642
79.18	4.8176
79.195	4.7796
79.21	4.727
79.224	4.6828
79.239	4.641
79.254	4.5784
79.269	4.5326
79.284	4.5042
79.299	4.449
79.314	4.3966
79.329	4.3506
79.344	4.3054
79.359	4.2694
79.374	4.2288
79.389	4.1816
79.404	4.1224
79.419	4.0626
79.434	3.9964
79.449	3.9372
79.464	3.8924
79.479	3.8308
79.494	3.793
79.509	3.7422
79.524	3.6996
79.539	3.6664
79.554	3.63
79.569	3.5942
79.584	3.5552
79.599	3.5264
79.614	3.4928
79.629	3.4566
79.644	3.4254
79.659	3.3766
79.675	3.3326
79.69	3.286
79.705	3.2526
79.72	3.2112
79.735	3.1668
79.75	3.1392
79.765	3.0952
79.78	3.0564
79.796	3.0412
79.811	3.0008
79.826	2.9836
79.841	2.9614
79.856	2.937
79.871	2.9288
79.887	2.9082
79.902	2.9038
79.917	2.8984
79.932	2.874
79.947	2.8384
79.962	2.8128
79.977	2.806
79.992	2.794
80.008	2.802
80.023	2.7936
80.038	2.7702
80.053	2.7698
80.068	2.7622
80.083	2.7646
80.098	2.7704
80.113	2.7842
80.128	2.8002
80.143	2.8188
80.159	2.834
80.174	2.8194
80.189	2.8168
80.204	2.823
80.219	2.8378
80.234	2.8482
80.249	2.8574
80.264	2.865
80.279	2.8852
80.294	2.9062
80.309	2.9242
80.324	2.951
80.339	2.9666
80.354	3.0014
80.369	3.0436
80.384	3.0922
80.399	3.1228
80.414	3.1484
80.429	3.186
80.444	3.23
80.459	3.2496
80.474	3.2882
80.489	3.3392
80.504	3.393
80.519	3.457
80.534	3.519
80.549	3.5604
80.564	3.6224
80.579	3.6794
80.593	3.7304
80.608	3.8062
80.623	3.8866
80.638	3.973
80.653	4.0554
80.668	4.1432
80.683	4.2258
80.698	4.3214
80.713	4.4128
80.728	4.4926
80.743	4.5824
80.758	4.6814
80.772	4.769
80.787	4.8772
80.802	4.9826
80.817	5.0832
80.832	5.2048
80.847	5.3118
80.862	5.4166
80.877	5.5372
80.892	5.6624
80.907	5.7906
80.922	5.9088
80.937	6.0212
80.951	6.153
80.966	6.2698
80.981	6.3998
80.996	6.542
81.011	6.6748
81.026	6.8202
81.041	6.9548
81.056	7.092
81.071	7.2414
81.086	7.3848
81.101	7.5216
81.116	7.6718
81.131	7.8234
81.147	7.9816
81.162	8.1334
81.177	8.2876
81.192	8.4484
81.207	8.612
81.222	8.7752
81.237	8.9144
81.252	9.075
81.268	9.2442
81.283	9.405
81.298	9.5668
81.313	9.7162
81.328	9.8776
81.343	10.0486
81.358	10.2218
81.373	10.3818
81.388	10.5472
81.404	10.732
81.419	10.934
81.434	11.1286
81.449	11.3054
81.464	11.5096
81.479	11.7194
81.494	11.9304
81.509	12.1484
81.524	12.3538
81.54	12.5698
81.555	12.788
81.57	13.0208
81.585	13.2746
81.6	13.5064
81.615	13.7364
81.63	13.9844
81.645	14.2498
81.66	14.5186
81.675	14.7856
81.69	15.0756
81.704	15.3624
81.719	15.6602
81.734	15.9694
81.749	16.258
81.764	16.5698
81.779	16.8672
81.794	17.184
81.809	17.5074
81.824	17.8354
81.839	18.1762
81.854	18.5242
81.869	18.8772
81.884	19.2312
81.899	19.5858
81.914	19.9736
81.929	20.3634
81.944	20.75
81.959	21.1412
81.974	21.573
81.989	21.9968
82.004	22.4298
82.019	22.864
82.034	23.2886
82.049	23.7116
82.064	24.1492
82.079	24.5856
82.094	25.0512
82.109	25.4856
82.124	25.9196
82.139	26.379
82.154	26.855
82.17	27.3466
82.185	27.8094
82.2	28.2902
82.215	28.7578
82.23	29.2354
82.245	29.7094
82.26	30.1642
82.275	30.627
82.29	31.0528
82.305	31.48
82.321	31.9008
82.336	32.3404
82.351	32.761
82.366	33.1842
82.381	33.6172
82.396	34.014
82.411	34.394
82.426	34.7674
82.441	35.116
82.456	35.4576
82.471	35.8008
82.486	36.1346
82.501	36.4328
82.516	36.7084
82.531	36.9808
82.546	37.2266
82.561	37.4674
82.576	37.6818
82.591	37.874
82.606	38.0442
82.621	38.1638
82.636	38.2776
82.651	38.3926
82.666	38.4832
82.681	38.5646
82.696	38.5948
82.71	38.624
82.725	38.626
82.74	38.5964
82.755	38.5356
82.77	38.451
82.785	38.3292
82.799	38.1774
82.814	37.9788
82.829	37.753
82.844	37.5042
82.859	37.2282
82.874	36.9264
82.889	36.6254
82.903	36.2864
82.918	35.9348
82.933	35.5256
82.948	35.0954
82.963	34.6572
82.978	34.2056
82.993	33.702
83.007	33.164
83.022	32.6018
83.037	32.0364
83.052	31.4568
83.067	30.8736
83.082	30.27
83.097	29.6366
83.112	28.986
83.127	28.309
83.142	27.6274
83.157	26.972
83.172	26.309
83.187	25.6336
83.202	24.9282
83.217	24.2446
83.232	23.5652
83.248	22.8708
83.263	22.2026
83.278	21.5508
83.293	20.8754
83.308	20.2204
83.323	19.5566
83.338	18.9004
83.354	18.2614
83.369	17.6282
83.384	17.0128
83.399	16.4184
83.415	15.8414
83.43	15.2914
83.445	14.7522
83.46	14.2474
83.475	13.7536
83.491	13.281
83.506	12.8246
83.521	12.3798
83.536	11.9686
83.552	11.5794
83.567	11.2142
83.582	10.8826
83.597	10.5704
83.612	10.2682
83.628	9.9976
83.643	9.7378
83.658	9.4896
83.673	9.2776
83.688	9.0924
83.703	8.9206
83.719	8.7664
83.734	8.6308
83.749	8.508
83.764	8.3982
83.779	8.3104
83.794	8.2504
83.81	8.1818
83.825	8.1364
83.84	8.0864
83.855	8.0602
83.87	8.0588
83.885	8.0418
83.9	8.032
83.915	8.0308
83.93	8.0304
83.945	8.0364
83.96	8.0546
83.975	8.0886
83.99	8.1088
84.005	8.125
84.02	8.1606
84.035	8.1904
84.05	8.2394
84.065	8.2804
84.08	8.3218
84.095	8.374
84.11	8.4354
84.125	8.4878
84.14	8.5544
84.155	8.6082
84.17	8.683
84.185	8.754
84.2	8.8268
84.215	8.8916
84.23	8.9728
84.245	9.038
84.26	9.1086
84.274	9.2134
84.289	9.2922
84.304	9.3878
84.319	9.4762
84.334	9.5548
84.349	9.6368
84.364	9.7424
84.379	9.8344
84.394	9.911
84.409	9.9942
84.424	10.0718
84.439	10.1566
84.454	10.2372
84.469	10.3146
84.484	10.395
84.499	10.455
84.514	10.513
84.529	10.58
84.544	10.6244
84.559	10.6862
84.574	10.7494
84.589	10.804
84.604	10.8402
84.619	10.8988
84.634	10.9444
84.649	10.9934
84.664	11.0178
84.679	11.0856
84.694	11.1368
84.709	11.1882
84.724	11.2286
84.739	11.266
84.754	11.2878
84.769	11.2936
84.784	11.3322
84.799	11.3462
84.814	11.3952
84.83	11.423
84.845	11.4392
84.86	11.4692
84.875	11.4866
84.89	11.479
84.905	11.4472
84.92	11.4488
84.935	11.4334
84.95	11.4374
84.965	11.4096
84.98	11.3864
84.995	11.3686
85.01	11.3284
85.026	11.2764
85.041	11.231
85.056	11.173
85.071	11.1168
85.086	11.0576
85.101	11.002
85.116	10.9422
85.131	10.8532
85.146	10.7828
85.161	10.7082
85.176	10.635
85.191	10.5786
85.207	10.5082
85.222	10.447
85.237	10.3658
85.252	10.3
85.267	10.2242
85.282	10.1382
85.297	10.0668
85.312	9.977
85.327	9.9114
85.342	9.8424
85.357	9.7786
85.372	9.7218
85.388	9.6458
85.403	9.573
85.418	9.488
85.433	9.431
85.448	9.3794
85.463	9.3344
85.478	9.2656
85.493	9.1892
85.508	9.1234
85.523	9.0594
85.538	8.9754
85.553	8.9124
85.568	8.8486
85.583	8.788
85.598	8.7314
85.613	8.6888
85.628	8.6206
85.643	8.5238
85.658	8.4562
85.673	8.3902
85.688	8.3268
85.703	8.281
85.717	8.2274
85.732	8.1734
85.747	8.118
85.762	8.0782
85.777	8.0138
85.792	7.964
85.807	7.8986
85.822	7.8314
85.837	7.7514
85.852	7.6934
85.867	7.6304
85.882	7.5706
85.896	7.4842
85.911	7.4004
85.926	7.3362
85.941	7.2796
85.956	7.2244
85.971	7.1584
85.986	7.1044
86.001	7.0426
86.016	6.9728
86.031	6.9192
86.046	6.876
86.06	6.811
86.075	6.7464
86.09	6.6774
86.105	6.649
86.12	6.614
86.135	6.5386
86.15	6.4648
86.165	6.4112
86.18	6.3594
86.195	6.2956
86.209	6.2566
86.224	6.1946
86.239	6.1216
86.254	6.0994
86.269	6.0708
86.284	6.0208
86.299	5.9742
86.314	5.9282
86.329	5.8924
86.344	5.8408
86.358	5.792
86.373	5.7292
86.388	5.68
86.403	5.6282
86.418	5.5522
86.433	5.4914
86.448	5.4508
86.463	5.3996
86.478	5.2976
86.493	5.2334
86.508	5.1702
86.523	5.0842
86.538	5.0174
86.553	4.9698
86.568	4.8732
86.583	4.7998
86.598	4.7074
86.613	4.6508
86.628	4.588
86.643	4.4914
86.658	4.4152
86.673	4.3532
86.688	4.2616
86.703	4.175
86.719	4.087
86.734	3.9958
86.749	3.8882
86.764	3.8044
86.78	3.7144
86.795	3.6352
86.81	3.8245
86.825	3.76275
86.84	3.6725
86.856	3.60725
86.871	3.54975
86.886	3.45175
86.901	3.36725
86.917	3.29825
86.932	3.207
86.947	3.1325
86.962	3.03775
86.978	2.9515
86.993	2.877
87.008	2.79025
87.023	2.7155
87.038	2.622
87.054	2.523
87.069	2.46125
87.084	2.34675
87.099	2.2755
87.114	2.20325
87.129	2.145
87.144	2.71967
87.16	2.61667
87.175	2.53533
87.19	2.45433
87.205	2.382
87.22	2.29867
87.235	2.242
87.25	2.17167
87.265	2.08867
87.28	1.989
87.295	1.89367
87.31	1.85533
87.325	1.805
87.34	1.74733
87.355	1.1035
87.37	1.071
87.385	1.059
87.399	1.052
87.414	1.059
87.429	1.059
87.444	1.01
87.459	0.9925
87.474	0.955
87.489	0.9525
87.504	0.9305
87.519	0.9135
87.534	0.9065
87.549	0.843
87.563	0.822
87.578	0.8485
87.593	0.8285
87.608	0.8
87.623	0.76
87.638	0.7315
87.653	0.735
87.668	0.714
87.683	0.687
87.698	0.6405
0
0
0
0
0
0
0
0
0
0
0
0
0
0
0
0
0
0
0
0
0
0
0
0
0
0
0
0
0
0
0
0
0
0
0
0
0
0
0
0
0
0
0
0
0
0
0
0
0
0
0
0
0
0
0
0
0
0
0
0
0
0
0
0
0
0
0
0
0
0
0
0
0
0
0
0
0
0
0
0
0
0
0
0
0
0
0
0
0
0
0
0
0
0
0
0
0
0
0
0
0
0
0
0
0
0
0
0
0
0
0
0
0
0
0
0
0
0
0
0
0
0
0
0
0
0
0
0
0
0
0
0
0
0
0
0
0
0
0
0
0
0
0
0
0
0
0
0
0
0
0
0
0
0
0
0
0
0
0
0
0
0
0
0
0
0
0
0
0
0
0
0
0
0
0
0
0
0
0
0
0
0
0
0
0
0
0
0
0
0
0
0
0
0
0
0
0
0
0
0
0
0
0
0
0
0
0
0
0
0
0
0
0
0
0
0
0
0
0
0
0
0
0
0
0
0
0
0
0
0
0
0
0
0
0
0
0
0
0
0
0
0
0
0
0
0
0
0
0
0
0
0
0
0
0
0
0
0
0
0
0
0
0
0
0
0
0
0
0
0
0
0
0
0
0
0
0
0
0
0
0
0
0
0
0
0
0
0
0
0
0
0
0
0
0
0
0
0
0
0
0
0
0
0
0
0
0
0
0
0
0
0
0
0
0
0
0
0
0
0
0
0
0
0
0
0
0
0
0
0
0
0
0
0
0
0
0
0
0
0
0
0
0
0
0
0
0
0
0
0
0
0
0
0
0
0
0
0
0
0
0
0
0
0
0
0
0
0
0
0
0
0
0
0
0
0
0
0
0
0
0
0
0
0
0
0
0
0
0
0
0
0
0
0
0
0
0
0
0
0
0
0
0
0
0
0
0
0
0
0
0
0
0
0
0
0
0
0
0
0
0
0
0
0
0
0
0
0
0
0
0
0
0
0
0
0
0
0
0
0
0
0
0
0
0
0
0
0
0
0
0
0
0
0
0
0
0
0
0
0
0
0
0
0
0
0
0
0
0
0
0
0
0
0
0
0
0
0
0
0
0
0
0
0
0
0
0
0
0
0
0
0
0
0
0
0
0
0
0
0
0
0
0
0
0
0
0
0
0
0
0
0
0
0
0
0
0
0
0
0
0
0
0
0
0
0
0
0
0
0
0
0
0
0
0
0
0
0
0
0
0
0
0
0
0
0
0
0
0
0
0
0
0
0
0
0
0
0
0
0
0
0
0
0
0
0
0
0
0
0
0
0
0
0
0
0
0
0
0
0
0
0
0
0
0
0
0
0
0
0
0
0
0
0
0
0
0
0
0
0
0
0
0
0
0
0
0
0
0
0
0
0
0
0
0
0
0
0
0
0
0
0
0
0
0
0
0
0
0
0
0
0
0
0
0
0
0
0
0
0
0
0
0
0
0
0
0
0
0
0
0
0
0
0
0
0
0
0
0
0
0
0
0
0
0
0
0
0
0
0
0
0
0
0
0
0
0
0
0
0
0
0
0
0
0
0
0
0
0
0
0
0
0
0
0
0
0
0
0

## Sheet: S. cerevisiae A
Temperature	-dF/dT
80.253	2.09442
80.268	2.14942
80.283	2.20758
80.298	2.25379
80.313	2.30216
80.328	2.35774
80.344	2.41426
80.359	2.47158
80.374	2.52863
80.389	2.59037
80.404	2.65737
80.419	2.73111
80.434	2.80289
80.449	2.87768
80.464	2.95132
80.479	3.03079
80.494	3.10668
80.509	3.17611
80.524	3.25279
80.539	3.32342
80.554	3.38889
80.569	3.45558
80.584	3.51674
80.599	3.58405
80.614	3.65237
80.629	3.72658
80.643	3.78432
80.658	3.85716
80.674	3.92979
80.689	4.00105
80.704	4.08642
80.719	4.18068
80.734	4.25737
80.749	4.33847
80.764	4.43026
80.779	4.51784
80.793	4.61142
80.809	4.70011
80.824	4.78632
80.839	4.87737
80.854	4.966
80.869	5.04968
80.884	5.14079
80.899	5.22705
80.914	5.31311
80.929	5.40768
80.944	5.50295
80.959	5.59779
80.974	5.68911
80.989	5.78726
81.004	5.88489
81.019	5.98084
81.034	6.08779
81.049	6.18879
81.064	6.28432
81.079	6.39363
81.094	6.49747
81.109	6.604
81.124	6.70447
81.139	6.80953
81.154	6.90542
81.169	6.99926
81.184	7.09947
81.199	7.19326
81.213	7.29289
81.228	7.39974
81.243	7.48753
81.258	7.58411
81.273	7.69111
81.288	7.79584
81.303	7.90811
81.318	8.01474
81.333	8.11568
81.348	8.22532
81.363	8.33189
81.378	8.43147
81.393	8.54126
81.407	8.64542
81.422	8.74074
81.437	8.845
81.452	8.94184
81.467	9.03568
81.482	9.12142
81.497	9.20784
81.512	9.30337
81.527	9.39811
81.541	9.49437
81.556	9.58637
81.571	9.67116
81.586	9.76184
81.602	9.85568
81.617	9.94916
81.632	10.0375
81.647	10.1292
81.662	10.2196
81.677	10.2978
81.692	10.3813
81.707	10.4573
81.722	10.5385
81.737	10.6116
81.753	10.6744
81.768	10.7414
81.783	10.8098
81.798	10.8796
81.813	10.9464
81.828	11.0041
81.843	11.0539
81.859	11.1126
81.874	11.1701
81.889	11.2204
81.904	11.2826
81.919	11.3428
81.934	11.3973
81.95	11.4635
81.965	11.5268
81.98	11.5784
81.995	11.6223
82.01	11.6759
82.025	11.7335
82.04	11.7899
82.056	11.8432
82.071	11.8941
82.086	11.9449
82.101	11.9896
82.116	12.034
82.131	12.0845
82.147	12.1338
82.162	12.1778
82.177	12.2364
82.192	12.2843
82.207	12.3422
82.222	12.3951
82.237	12.4548
82.252	12.5142
82.267	12.5743
82.282	12.6341
82.297	12.6966
82.313	12.7657
82.328	12.8217
82.343	12.8773
82.358	12.9313
82.373	12.9771
82.388	13.0277
82.403	13.0796
82.418	13.1386
82.433	13.1921
82.448	13.2422
82.463	13.3002
82.478	13.3598
82.493	13.4141
82.508	13.4692
82.523	13.5351
82.538	13.5966
82.553	13.6498
82.568	13.6992
82.583	13.7502
82.598	13.8149
82.613	13.8693
82.628	13.9134
82.643	13.9667
82.658	14.0126
82.673	14.0517
82.688	14.1001
82.703	14.1444
82.718	14.1812
82.733	14.2175
82.748	14.2475
82.763	14.2894
82.778	14.3327
82.792	14.3794
82.807	14.4237
82.822	14.4764
82.837	14.5155
82.852	14.5627
82.867	14.6152
82.882	14.6583
82.897	14.7064
82.912	14.7547
82.926	14.8047
82.941	14.8516
82.956	14.8987
82.971	14.9486
82.986	14.9949
83.001	15.0405
83.015	15.0811
83.03	15.128
83.045	15.1775
83.06	15.2226
83.075	15.2714
83.09	15.3167
83.105	15.3748
83.119	15.4369
83.134	15.4888
83.149	15.5385
83.164	15.5922
83.179	15.6451
83.194	15.6982
83.209	15.753
83.224	15.7995
83.239	15.8484
83.254	15.9002
83.269	15.9414
83.283	15.9862
83.299	16.037
83.313	16.0794
83.328	16.1346
83.343	16.1784
83.358	16.2338
83.373	16.2982
83.388	16.3633
83.403	16.4213
83.419	16.4765
83.434	16.5376
83.449	16.6035
83.464	16.6697
83.479	16.7449
83.494	16.8254
83.509	16.9002
83.524	16.9785
83.539	17.0499
83.554	17.1255
83.57	17.2018
83.585	17.2797
83.6	17.3539
83.615	17.4299
83.63	17.5152
83.645	17.5953
83.66	17.6724
83.676	17.7582
83.691	17.8431
83.706	17.9351
83.721	18.0268
83.736	18.1178
83.751	18.2205
83.766	18.3279
83.782	18.4217
83.797	18.5284
83.812	18.6327
83.827	18.7355
83.842	18.8498
83.857	18.9576
83.873	19.0762
83.888	19.1997
83.903	19.3152
83.918	19.4231
83.933	19.5282
83.948	19.6427
83.963	19.7606
83.978	19.8783
83.993	20.0039
84.008	20.1302
84.024	20.2552
84.039	20.3944
84.054	20.5257
84.069	20.662
84.084	20.7937
84.099	20.9275
84.114	21.0656
84.129	21.1972
84.144	21.332
84.159	21.4655
84.174	21.6013
84.189	21.74
84.204	21.8843
84.219	22.0353
84.234	22.1877
84.249	22.3382
84.264	22.5028
84.279	22.6635
84.294	22.8405
84.309	23.023
84.324	23.2141
84.339	23.4076
84.354	23.6343
84.369	23.8607
84.384	24.0925
84.399	24.3286
84.414	24.5704
84.429	24.8174
84.444	25.0661
84.459	25.3346
84.474	25.6143
84.489	25.9104
84.504	26.2136
84.519	26.5186
84.534	26.8298
84.549	27.1563
84.564	27.4816
84.579	27.8204
84.594	28.162
84.609	28.5152
84.624	28.8748
84.639	29.2292
84.654	29.5919
84.669	29.9583
84.684	30.3177
84.699	30.6737
84.714	31.0325
84.729	31.3913
84.744	31.7521
84.759	32.105
84.774	32.4394
84.789	32.7675
84.804	33.1009
84.819	33.4208
84.834	33.7354
84.849	34.0322
84.864	34.3377
84.88	34.63
84.895	34.8931
84.91	35.1412
84.925	35.3807
84.94	35.5941
84.955	35.781
84.97	35.9702
84.985	36.145
85	36.2967
85.015	36.4329
85.031	36.5456
85.046	36.6257
85.061	36.6947
85.076	36.7441
85.091	36.776
85.106	36.7954
85.121	36.784
85.136	36.7459
85.151	36.6854
85.166	36.6007
85.182	36.5021
85.197	36.3734
85.212	36.2132
85.227	36.0239
85.242	35.8227
85.257	35.6159
85.272	35.3843
85.287	35.1142
85.302	34.8347
85.317	34.5306
85.332	34.2079
85.347	33.8625
85.362	33.503
85.377	33.1071
85.392	32.7118
85.407	32.2835
85.421	31.8464
85.436	31.3942
85.451	30.9184
85.466	30.4253
85.481	29.9272
85.496	29.4214
85.511	28.8876
85.526	28.3474
85.541	27.8022
85.556	27.2313
85.571	26.6453
85.586	26.0769
85.601	25.4885
85.616	24.9
85.631	24.2916
85.645	23.6787
85.66	23.0703
85.675	22.4482
85.69	21.8309
85.705	21.2176
85.72	20.5894
85.735	19.9657
85.75	19.3503
85.765	18.7246
85.78	18.1051
85.795	17.4928
85.81	16.8823
85.825	16.2862
85.84	15.6907
85.855	15.1055
85.87	14.5292
85.885	13.9506
85.9	13.3862
85.915	12.8277
85.93	12.2842
85.945	11.7564
85.96	11.2324
85.975	10.7116
85.99	10.1996
86.005	9.71026
86.02	9.23389
86.035	8.76611
86.05	8.32184
86.065	7.87995
86.08	7.44137
86.095	7.03684
86.11	6.63279
86.125	6.25126
86.14	5.87653
86.155	5.51326
86.17	5.17111
86.185	4.84721
86.2	4.54074
86.216	4.25447
86.231	3.97316
86.246	3.71905
86.261	3.48426
86.276	3.24379
86.291	3.01879
86.306	2.80505
86.322	2.60411
86.337	2.42937
86.352	2.26453
86.367	2.11368
86.382	1.97195
86.397	1.847
86.413	1.77294
86.428	1.65422
86.443	1.56283
86.458	1.47344
86.473	1.38489
86.488	1.29167
86.504	1.20761
86.519	1.13783
86.534	1.08083
86.549	1.02728
86.564	0.980333
86.579	0.920333
86.594	0.873833
86.609	0.829
86.624	0.788833
86.639	0.762611
86.654	0.736722
86.669	0.709944
86.684	0.682111
86.699	0.659333
86.714	0.631167
86.729	0.608278
86.744	0.615187
86.759	0.597312
86.774	0.58825
0	0
0	0
0	0
0	0
0	0
0	0
0	0
0	0
0	0
0	0
0	0
0	0
0	0
0	0
0	0
0	0
0	0
0	0
0	0
0	0
0	0
0	0
0	0
0	0
0	0
0	0
0	0
0	0
0	0
0	0
0	0
0	0
0	0
0	0
0	0
0	0
0	0
0	0
0	0
0	0
0	0
0	0
0	0
0	0
0	0
0	0
0	0
0	0
0	0
0	0
0	0
0	0
0	0
0	0
0	0
0	0
0	0
0	0
0	0
0	0
0	0
0	0
0	0
0	0
0	0
0	0
0	0
0	0
0	0
0	0
0	0
0	0
0	0
0	0
0	0
0	0
0	0
0	0
0	0
0	0
0	0
0	0
0	0
0	0
0	0
0	0
0	0
0	0
0	0
0	0
0	0
0	0
0	0
0	0
0	0
0	0
0	0
0	0
0	0
0	0
0	0
0	0
0	0
0	0
0	0
0	0
0	0
0	0
0	0
0	0
0	0
0	0
0	0
0	0
0	0
0	0
0	0
0	0
0	0
0	0
0	0
0	0
0	0
0	0
0	0
0	0
0	0
0	0
0	0
0	0
0	0
0	0
0	0
0	0
0	0
0	0
0	0
0	0
0	0
0	0
0	0
0	0
0	0
0	0
0	0
0	0
0	0
0	0
0	0
0	0
0	0
0	0
0	0
0	0
0	0
0	0
0	0
0	0
0	0
0	0
0	0
0	0
0	0
0	0
0	0
0	0
0	0
0	0
0	0
0	0
0	0
0	0
0	0
0	0
0	0
0	0
0	0
0	0
0	0
0	0
0	0
0	0
0	0
0	0
0	0
0	0
0	0
0	0
0	0
0	0
0	0
0	0
0	0
0	0
0	0
0	0
0	0
0	0
0	0
0	0
0	0
0	0
0	0
0	0
0	0
0	0
0	0
0	0
0	0
0	0
0	0
0	0
0	0
0	0
0	0
0	0
0	0
0	0
0	0
0	0
0	0
0	0
0	0
0	0
0	0
0	0
0	0
0	0
0	0
0	0
0	0
0	0
0	0
0	0
0	0
0	0
0	0
0	0
0	0
0	0
0	0
0	0
0	0
0	0
0	0
0	0
0	0
0	0
0	0
0	0
0	0
0	0
0	0
0	0
0	0
0	0
0	0
0	0
0	0
0	0
0	0
0	0
0	0
0	0
0	0
0	0
0	0
0	0
0	0
0	0
0	0
0	0
0	0
0	0
0	0
0	0
0	0
0	0
0	0
0	0
0	0
0	0
0	0
0	0
0	0
0	0
0	0
0	0
0	0
0	0
0	0
0	0
0	0
0	0
0	0
0	0
0	0
0	0
0	0
0	0
0	0
0	0
0	0
0	0
0	0
0	0
0	0
0	0
0	0
0	0
0	0
0	0
0	0
0	0
0	0
0	0
0	0
0	0
0	0
0	0
0	0
0	0
0	0
0	0
0	0
0	0
0	0
0	0
0	0
0	0
0	0
0	0
0	0
0	0
0	0
0	0
0	0
0	0
0	0
0	0
0	0
0	0
0	0
0	0
0	0
0	0
0	0
0	0
0	0
0	0
0	0
0	0
0	0
0	0
0	0
0	0
0	0
0	0
0	0
0	0
0	0
0	0
0	0
0	0
0	0
0	0
0	0
0	0
0	0
0	0
0	0
0	0
0	0
0	0
0	0
0	0
0	0
0	0
0	0
0	0
0	0
0	0
0	0
0	0
0	0
0	0
0	0
0	0
0	0
0	0
0	0
0	0
0	0
0	0
0	0
0	0
0	0
0	0
0	0
0	0
0	0
0	0
0	0
0	0
0	0
0	0
0	0
0	0
0	0
0	0
0	0
0	0
0	0
0	0
0	0
0	0
0	0
0	0
0	0
0	0
0	0
0	0
0	0
0	0
0	0
0	0
0	0
0	0
0	0
0	0
0	0
0	0
0	0
0	0
0	0
0	0
0	0
0	0
0	0
0	0
0	0
0	0
0	0
0	0
0	0
0	0
0	0
0	0
0	0
0	0
0	0
0	0
0	0
0	0
0	0
0	0
0	0
0	0
0	0
0	0
0	0
0	0
0	0
0	0
0	0
0	0
0	0
0	0
0	0
0	0
0	0
0	0
0	0
0	0
0	0
0	0
0	0
0	0
0	0
0	0
0	0
0	0
0	0
0	0
0	0
0	0
0	0
0	0
0	0
0	0
0	0
0	0
0	0
0	0
0	0
0	0
0	0
0	0
0	0
0	0
0	0
0	0
0	0
0	0
0	0
0	0
0	0
0	0
0	0
0	0
0	0
0	0
0	0
0	0
0	0
0	0
0	0
0	0
0	0
0	0
0	0
0	0
0	0
0	0
0	0
0	0
0	0
0	0
0	0
0	0
0	0
0	0
0	0
0	0
0	0
0	0
0	0
0	0
0	0
0	0
0	0
0	0
0	0
0	0
0	0
0	0
0	0
0	0
0	0
0	0
0	0
0	0
0	0
0	0
0	0
0	0
0	0
0	0
0	0
0	0
0	0
0	0
0	0
0	0
0	0
0	0
0	0
0	0
0	0
0	0
0	0
0	0
0	0
0	0
0	0
0	0
0	0
0	0
0	0
0	0
0	0
0	0
0	0
0	0
0	0
0	0
0	0
0	0
0	0
0	0
0	0
0	0
0	0
0	0
0	0
0	0
0	0
0	0
0	0
0	0
0	0
0	0
0	0
0	0
0	0
0	0
0	0
0	0
0	0
0	0
0	0
0	0
0	0
0	0
0	0
0	0
0	0
0	0
0	0
0	0
0	0
0	0
0	0
0	0
0	0
0	0
0	0
0	0
0	0
0	0
0	0
0	0
0	0
0	0
0	0
0	0
0	0
0	0
0	0
0	0
0	0
0	0
0	0
0	0
0	0
0	0
0	0
0	0
0	0
0	0
0	0
0	0
0	0
0	0
0	0
0	0
0	0
0	0
0	0
0	0
0	0
0	0
0	0
0	0
0	0
0	0
0	0
0	0
0	0
0	0
0	0
0	0
0	0
0	0
0	0
0	0
0	0
0	0
0	0
0	0
0	0
0	0
0	0
0	0
0	0
0	0
0	0
0	0
0	0
0	0
0	0
0	0
0	0
0	0
0	0
0	0
0	0
0	0
0	0
0	0
0	0
0	0
0	0
0	0
0	0
0	0
0	0
0	0
0	0
0	0
0	0
0	0
0	0
0	0
0	0
0	0
0	0
0	0
0	0
0	0
0	0
0	0
0	0
0	0
0	0
0	0
0	0
0	0
0	0
0	0
0	0
0	0
0	0
0	0
0	0
0	0
0	0
0	0
0	0
0	0
0	0
0	0
0	0
0	0
0	0
0	0
0	0
0	0
0	0
0	0
0	0
0	0
0	0
0	0
0	0
0	0
0	0
0	0
0	0
0	0
0	0
0	0
0	0
0	0
0	0
0	0
0	0
0	0
0	0
0	0
0	0
0	0
0	0
0	0
0	0
0	0
0	0
0	0
0	0
0	0
0	0
0	0
0	0
0	0
0	0
0	0
0	0
0	0
0	0
0	0
0	0
0	0
0	0
0	0
0	0
0	0
0	0
0	0
0	0
0	0
0	0
0	0
0	0
0	0
0	0
0	0
0	0
0	0
0	0
0	0
0	0
0	0
0	0
0	0
0	0
0	0
0	0
0	0
0	0
0	0
0	0
0	0
0	0
0	0
0	0
0	0
0	0
0	0
0	0
0	0
0	0
0	0
0	0
0	0
0	0
0	0
0	0
0	0
0	0
0	0
0	0
0	0
0	0
0	0
0	0
0	0
0	0
0	0
0	0
0	0
0	0
0	0
0	0
0	0
0	0
0	0
0	0
0	0
0	0
0	0
0	0
0	0
0	0
0	0
0	0
0	0
0	0
0	0
0	0
0	0
0	0
0	0
0	0
0	0
0	0
0	0
0	0
0	0
0	0
0	0
0	0
0	0
0	0
0	0
0	0
0	0
0	0
0	0
0	0
0	0
0	0
0	0
0	0
0	0
0	0
0	0
0	0
0	0

[truncated: 9 more sheets: S. cerevisiae B, C. parapsilosis, C. metapsilosis, C. lusitaniae A, C. lusitaniae B, C. lusitaniae C, C. lusitaniae D , C. guilliermondii, C. pelliculosa]
